# Supplementary material for: Molecular Evolutionary and Expression Pattern Analysis of AKR Genes Shed New Light on GalUR Functional Characteristics in Brassica rapa
Source: Int J Mol Sci. 2020 Aug 20;21(17):5987. doi: 10.3390/ijms21175987 (PMC7503288; doi:10.3390/ijms21175987)
Supplement: Supplementary file 1 [file ijms-21-05987-s001.zip › Supplementary Tables.xlsx]

## Sheet: Table S1
Table S1. The database source of the selected plant genome
Category	Species	Common Name	Source	UTR
Algae	Chlamydomonas reinhardtii	Green Algae	Phytozome	https://phytozome.jgi.doe.gov/pz/portal.html#
	Coccomyxa subellipsoidea C-169	-	Phytozome	https://phytozome.jgi.doe.gov/pz/portal.html#
	Micromonas pusilla CCMP1545	-	Phytozome	https://phytozome.jgi.doe.gov/pz/portal.html#
	Micromonas sp. RCC299	-	Phytozome	https://phytozome.jgi.doe.gov/pz/portal.html#
	Ostreococcus lucimarinus	-	Phytozome	https://phytozome.jgi.doe.gov/pz/portal.html#
	Volvox carteri	Volvox	Phytozome	https://phytozome.jgi.doe.gov/pz/portal.html#
Bryophyte	Physcomitrella patens	Moss	Phytozome	https://phytozome.jgi.doe.gov/pz/portal.html#
Lycophyte	Selaginella moellendorffii	Spikemoss	Phytozome	https://phytozome.jgi.doe.gov/pz/portal.html#
Angiosperm	Amborella trichopoda	Amborella	The Amborella Genome Project	http://www.amborella.org/
	Arabidopsis lyrata	Lyre-leaved rock cress	Phytozome	https://phytozome.jgi.doe.gov/pz/portal.html#
	Arabidopsis thaliana columbia	Thale cress	The Arabidopsis Information Resource (TAIR)	ftp://ftp.arabidopsis.org/home/tair/
	Brachypodium distachyon	Purple false brome	Phytozome	https://phytozome.jgi.doe.gov/pz/portal.html#
	Brassica rapa	Chinese cabbage	Brassica database (BRAD)	ftp://bradata:zhl410ivf@brassicadb.org/Brassica_rapa/
	Brassica oleracea		Bolbase	http://www.ocri-genomics.org/bolbase/index.html
	Brassica napa		Brassica napus Genome Browser	http://www.genoscope.cns.fr/brassicanapus/data/
	Capsella grandiflora	-	Phytozome	https://phytozome.jgi.doe.gov/pz/portal.html#
	Capsella rubella	Red shepherd's purse	Phytozome	https://phytozome.jgi.doe.gov/pz/portal.html#
	Carica papaya	Papaya	Phytozome	https://phytozome.jgi.doe.gov/pz/portal.html#
	Citrus clementina	Clementine	Phytozome	https://phytozome.jgi.doe.gov/pz/portal.html#
	Citrus sinensis	Sweet orange	Phytozome	https://phytozome.jgi.doe.gov/pz/portal.html#
	Fragaria vesca	Woodland strawberry	Phytozome	https://phytozome.jgi.doe.gov/pz/portal.html#
	Glycine max	Soybean	Phytozome	https://phytozome.jgi.doe.gov/pz/portal.html#
	Malus domestica	Apple	Phytozome	https://phytozome.jgi.doe.gov/pz/portal.html#
	Medicago truncatula	Barrel medic	Phytozome	https://phytozome.jgi.doe.gov/pz/portal.html#
	Mimulus guttatus	Monkey flower	Phytozome	https://phytozome.jgi.doe.gov/pz/portal.html#
	Oryza sativa	Rice	Phytozome	https://phytozome.jgi.doe.gov/pz/portal.html#
	Panicum virgatum		Phytozome	https://phytozome.jgi.doe.gov/pz/portal.html#
	Phaseolus vulgaris	Common bean	Phytozome	https://phytozome.jgi.doe.gov/pz/portal.html#
	Populus trichocarpa	Poplar	Phytozome	https://phytozome.jgi.doe.gov/pz/portal.html#
	Prunus persica	Peach	Phytozome	https://phytozome.jgi.doe.gov/pz/portal.html#
	Ricinus communis	Castor bean	Phytozome	https://phytozome.jgi.doe.gov/pz/portal.html#
	Setaria italica	Foxtail millet	Phytozome	https://phytozome.jgi.doe.gov/pz/portal.html#
	Solanum lycopersicum	Tomato	Phytozome	https://phytozome.jgi.doe.gov/pz/portal.html#
	Solanum tuberosum	Potato	Phytozome	https://phytozome.jgi.doe.gov/pz/portal.html#
	Sorghum bicolor	Cereal grass	Phytozome	https://phytozome.jgi.doe.gov/pz/portal.html#
	Vitis vinifera	Grape	Phytozome	https://phytozome.jgi.doe.gov/pz/portal.html#

## Sheet: Table S2
Table S2. The information of aldo-keto reductase (AKR) gene family in the selected 36 plant species
Species	Gene	Gene locus	Protein locus	Chromosome no.	Genome location Star	Genome location End	Exon number	Hmmsearch e-value	Protein length (aa)	CDS length (bp)	Group	Domain	ID Pfam	Function description
Medicago truncatula	MtrAKR01	Medtr7g114980	Medtr7g114980.1	chr7	47471394	47474564	6	9.5e-80	350	1053	B	Aldo_ket_red	PF00248	NAD(P)-linked oxidoreductase superfamily protein, aldo/keto reductase family protein
	MtrAKR02	Medtr7g114990	Medtr7g114990.1	chr7	47474946	47478079	7	4.5e-78	351	1056	B	Aldo_ket_red	PF00248	NAD(P)-linked oxidoreductase superfamily protein, aldo/keto reductase family protein
	MtrAKR03	Medtr7g021850	Medtr7g021850.1	chr7	6967443	6970309	5	4.9e-75	339	1020	B	Aldo_ket_red	PF00248	NAD(P)-linked oxidoreductase superfamily protein, aldo/keto reductase family protein
	MtrAKR04	Medtr7g114970	Medtr7g114970.1	chr7	47466874	47470235	7	8.8e-75	343	1032	B	Aldo_ket_red	PF00248	NAD(P)-linked oxidoreductase superfamily protein, aldo/keto reductase family protein
	MtrAKR05	Medtr7g021680	Medtr7g021680.1	chr7	6919346	6923058	5	3.1e-73	339	1020	B	Aldo_ket_red	PF00248	NAD(P)-linked oxidoreductase superfamily protein, aldo/keto reductase family protein
	MtrAKR06	Medtr7g021820	Medtr7g021820.1	chr7	6955284	6958197	5	3.1e-73	339	1020	B	Aldo_ket_red	PF00248	NAD(P)-linked oxidoreductase superfamily protein, aldo/keto reductase family protein
	MtrAKR07	Medtr1g102750	Medtr1g102750.1	chr1	46436785	46439430	7	4.5e-72	340	1023	B	Aldo_ket_red	PF00248	NAD(P)-linked oxidoreductase superfamily protein, aldo/keto reductase family protein
	MtrAKR08	Medtr1g042730	Medtr1g042730.1	chr1	15985686	15990507	8	6e-71	417	1254	B	Aldo_ket_red	PF00248	NAD(P)-linked oxidoreductase superfamily protein, aldo/keto reductase family protein
	MtrAKR09	Medtr7g115010	Medtr7g115010.1	chr7	47485011	47487090	7	1.6e-69	331	996	B	Aldo_ket_red	PF00248	NAD(P)-linked oxidoreductase superfamily protein, aldo/keto reductase family protein
	MtrAKR10	Medtr1g047250	Medtr1g047250.1	chr1	17830199	17835320	4	9.7e-69	328	987	B	Aldo_ket_red	PF00248	NAD(P)-linked oxidoreductase superfamily protein, aldo/keto reductase family protein
	MtrAKR11	Medtr4g092750	Medtr4g092750.1	chr4	36777466	36781098	5	1e-64	316	951	B	Aldo_ket_red	PF00248	NAD(P)-linked oxidoreductase superfamily protein, aldo/keto reductase family protein
	MtrAKR12	Medtr3g092140	Medtr3g092140.1	chr3	42078943	42084913	10	6.5e-64	511	1536	B	Aldo_ket_red	PF00248	NAD(P)-linked oxidoreductase superfamily protein, aldo/keto reductase family protein
	MtrAKR13	Medtr3g449790	Medtr3g449790.1	chr3	17001980	17006128	10	5.2e-62	366	1101	B	Aldo_ket_red	PF00248	NAD(P)-linked oxidoreductase superfamily protein, aldo/keto reductase family protein
	MtrAKR14	Medtr8g088160	Medtr8g088160.1	chr8	36503619	36507466	10	8.9e-58	327	984	B	Aldo_ket_red	PF00248	NAD(P)-linked oxidoreductase superfamily protein, aldo/keto reductase family protein
	MtrAKR15	Medtr4g021410	Medtr4g021410.1	chr4	6956705	6962668	7	5.2e-56	304	915	A	Aldo_ket_red	PF00248	NAD(P)-linked oxidoreductase superfamily protein, aldo/keto reductase family protein
	MtrAKR16	Medtr4g072060	Medtr4g072060.1	chr4	27331765	27334941	6	8e-56	309	930	A	Aldo_ket_red	PF00248	NAD(P)-linked oxidoreductase superfamily protein, aldo/keto reductase family protein
	MtrAKR17	Medtr4g021350	Medtr4g021350.1	chr4	6924402	6929359	7	3.9e-55	313	942	A	Aldo_ket_red	PF00248	NAD(P)-linked oxidoreductase superfamily protein, aldo/keto reductase family protein
	MtrAKR18	Medtr4g036845	Medtr4g036845.1	chr4	13493526	13496691	5	4.8e-55	315	948	A	Aldo_ket_red	PF00248	NAD(P)-linked oxidoreductase superfamily protein, aldo/keto reductase family protein
	MtrAKR19	Medtr2g085125	Medtr2g085125.1	chr2	36138848	36141357	9	4.1e-54	386	1161	B	Aldo_ket_red	PF00248	NAD(P)-linked oxidoreductase superfamily protein, aldo/keto reductase family protein
	MtrAKR20	Medtr0374s0050	Medtr0374s0050.1	scaffold0374	12824	15980	4	5.3e-54	316	951	A	Aldo_ket_red	PF00248	NAD(P)-linked oxidoreductase superfamily protein, aldo/keto reductase family protein
	MtrAKR21	Medtr7g070500	Medtr7g070500.1	chr7	26029355	26032258	8	7.4e-54	321	966	A	Aldo_ket_red	PF00248	NAD(P)-linked oxidoreductase superfamily protein, aldo/keto reductase family protein
	MtrAKR22	Medtr4g072320	Medtr4g072320.1	chr4	27428243	27430477	4	1.8e-53	315	948	A	Aldo_ket_red	PF00248	NAD(P)-linked oxidoreductase superfamily protein, aldo/keto reductase family protein
	MtrAKR23	Medtr5g097900	Medtr5g097900.1	chr5	42874291	42875621	3	1.8e-53	312	939	A	Aldo_ket_red	PF00248	NAD(P)-linked oxidoreductase superfamily protein, aldo/keto reductase family protein
	MtrAKR24	Medtr5g097910	Medtr5g097910.1	chr5	42883433	42884926	3	1.8e-53	312	939	A	Aldo_ket_red	PF00248	NAD(P)-linked oxidoreductase superfamily protein, aldo/keto reductase family protein
	MtrAKR25	Medtr5g097940	Medtr5g097940.1	chr5	42889718	42890852	3	1.8e-53	312	939	A	Aldo_ket_red	PF00248	NAD(P)-linked oxidoreductase superfamily protein, aldo/keto reductase family protein
	MtrAKR26	Medtr4g021450	Medtr4g021450.1	chr4	6976199	6978784	7	3.7e-53	304	915	A	Aldo_ket_red	PF00248	NAD(P)-linked oxidoreductase superfamily protein, aldo/keto reductase family protein
	MtrAKR27	Medtr3g083130	Medtr3g083130.1	chr3	37503715	37505830	4	3.9e-53	315	948	A	Aldo_ket_red	PF00248	NAD(P)-linked oxidoreductase superfamily protein, aldo/keto reductase family protein
	MtrAKR28	Medtr8g070095	Medtr8g070095.1	chr8	29774061	29776773	7	4.4e-53	319	960	A	Aldo_ket_red	PF00248	NAD(P)-linked oxidoreductase superfamily protein, aldo/keto reductase family protein
	MtrAKR29	Medtr8g070115	Medtr8g070115.1	chr8	29784031	29787195	7	8.6e-53	315	948	A	Aldo_ket_red	PF00248	NAD(P)-linked oxidoreductase superfamily protein, aldo/keto reductase family protein
	MtrAKR30	Medtr7g063580	Medtr7g063580.1	chr7	23191457	23194480	8	9.6e-52	354	1065	A	Aldo_ket_red	PF00248	NAD(P)-linked oxidoreductase superfamily protein, aldo/keto reductase family protein
	MtrAKR31	Medtr4g072350	Medtr4g072350.1	chr4	27439852	27441525	4	1.3e-51	321	966	A	Aldo_ket_red	PF00248	NAD(P)-linked oxidoreductase superfamily protein, aldo/keto reductase family protein
	MtrAKR32	Medtr4g072360	Medtr4g072360.1	chr4	27442782	27444523	4	3.4e-50	321	966	A	Aldo_ket_red	PF00248	NAD(P)-linked oxidoreductase superfamily protein, aldo/keto reductase family protein
	MtrAKR33	Medtr6g073110	Medtr6g073110.1	chr6	27157807	27160182	4	4e-48	318	957	A	Aldo_ket_red	PF00248	NAD(P)-linked oxidoreductase superfamily protein, aldo/keto reductase family protein
	MtrAKR34	Medtr7g021670	Medtr7g021670.1	chr7	6917499	6918718	3	8.4e-38	254	765	B	Aldo_ket_red	PF00248	NAD(P)-linked oxidoreductase superfamily protein, aldo/keto reductase family protein
	MtrAKR35	Medtr7g021825	Medtr7g021825.1	chr7	6958750	6960511	4	4.8e-30	160	483	B	Aldo_ket_red	PF00248	NAD(P)-linked oxidoreductase superfamily protein, aldo/keto reductase family protein
	MtrAKR36	Medtr8g088170	Medtr8g088170.1	chr8	36509167	36511090	3	1.5e-12	313	942	B	Aldo_ket_red	PF00248	NAD(P)-linked oxidoreductase superfamily protein, aldo/keto reductase family protein
	MtrAKR37	Medtr6g072710	Medtr6g072710.1	chr6	26934266	26934765	2	2.4e-12	113	342	A	Aldo_ket_red	PF00248	NAD(P)-linked oxidoreductase superfamily protein, aldo/keto reductase family protein
	MtrAKR38	Medtr6g072650	Medtr6g072650.1	chr6	26910829	26911712	4	8.2e-12	137	414	A	Aldo_ket_red	PF00248	NAD(P)-linked oxidoreductase superfamily protein, aldo/keto reductase family protein
	MtrAKR39	Medtr1g102740	Medtr1g102740.1	chr1	46432941	46433614	2	1.1e-11	108	327	B	Aldo_ket_red	PF00248	NAD(P)-linked oxidoreductase superfamily protein, aldo/keto reductase family protein
	MtrAKR40	Medtr7g067855	Medtr7g067855.1	chr7	24801371	24802389	3	6.6e-08	161	486	B	Aldo_ket_red	PF00248	NAD(P)-linked oxidoreductase superfamily protein, aldo/keto reductase family protein
	MtrAKR41	Medtr7g021685	Medtr7g021685.1	chr7	6923429	6923820	2	1.1e-05	116	351	B	Aldo_ket_red	PF00248	NAD(P)-linked oxidoreductase superfamily protein, aldo/keto reductase family protein
Phaseolus vulgaris	PvuAKR01	Phvul.006G103300	Phvul.006G103300.1	Chr06	21972774	21976312	7	1.2e-80	346	1041	B	Aldo_ket_red	PF00248	NAD(P)-linked oxidoreductase superfamily protein, aldo/keto reductase family protein
	PvuAKR02	Phvul.006G103400	Phvul.006G103400.1	Chr06	21978697	21981858	7	8.6e-79	350	1053	B	Aldo_ket_red	PF00248	NAD(P)-linked oxidoreductase superfamily protein, aldo/keto reductase family protein
	PvuAKR03	Phvul.006G101300	Phvul.006G101300.1	Chr06	21838230	21840749	7	2.6e-76	339	1020	B	Aldo_ket_red	PF00248	NAD(P)-linked oxidoreductase superfamily protein, aldo/keto reductase family protein
	PvuAKR04	Phvul.002G245400	Phvul.002G245400.1	Chr02	41204250	41208012	10	1.2e-75	358	1077	B	Aldo_ket_red	PF00248	NAD(P)-linked oxidoreductase superfamily protein, aldo/keto reductase family protein
	PvuAKR05	Phvul.006G101100	Phvul.006G101100.1	Chr06	21815003	21819308	7	2.3e-75	339	1020	B	Aldo_ket_red	PF00248	NAD(P)-linked oxidoreductase superfamily protein, aldo/keto reductase family protein
	PvuAKR06	Phvul.007G274000	Phvul.007G274000.1	Chr07	51197144	51202242	8	6.3e-73	417	1254	B	Aldo_ket_red	PF00248	NAD(P)-linked oxidoreductase superfamily protein, aldo/keto reductase family protein
	PvuAKR07	Phvul.008G017800	Phvul.008G017800.1	Chr08	1520809	1525416	5	8.3e-72	342	1029	B	Aldo_ket_red	PF00248	NAD(P)-linked oxidoreductase superfamily protein, aldo/keto reductase family protein
	PvuAKR08	Phvul.007G236700	Phvul.007G236700.1	Chr07	47725889	47730152	4	8.7e-71	328	987	B	Aldo_ket_red	PF00248	NAD(P)-linked oxidoreductase superfamily protein, aldo/keto reductase family protein
	PvuAKR09	Phvul.007G062100	Phvul.007G062100.1	Chr07	5400451	5404359	7	1.9e-70	343	1032	B	Aldo_ket_red	PF00248	NAD(P)-linked oxidoreductase superfamily protein, aldo/keto reductase family protein
	PvuAKR10	Phvul.002G216600	Phvul.002G216600.1	Chr02	37913388	37916036	5	5.7e-66	316	951	B	Aldo_ket_red	PF00248	NAD(P)-linked oxidoreductase superfamily protein, aldo/keto reductase family protein
	PvuAKR11	Phvul.006G028400	Phvul.006G028400.1	Chr06	12083281	12088458	10	2.7e-62	370	1113	B	Aldo_ket_red	PF00248	NAD(P)-linked oxidoreductase superfamily protein, aldo/keto reductase family protein
	PvuAKR12	Phvul.005G125800	Phvul.005G125800.1	Chr05	34992633	34998908	11	3.3e-60	864	2595	B	Aldo_ket_red	PF00248	NAD(P)-linked oxidoreductase superfamily protein, aldo/keto reductase family protein
	PvuAKR13	Phvul.009G049500	Phvul.009G049500.1	Chr09	9376367	9380478	9	8.4e-60	364	1095	B	Aldo_ket_red	PF00248	NAD(P)-linked oxidoreductase superfamily protein, aldo/keto reductase family protein
	PvuAKR14	Phvul.008G287200	Phvul.008G287200.1	Chr08	59169950	59171651	3	3.8e-58	314	945	A	Aldo_ket_red	PF00248	NAD(P)-linked oxidoreductase superfamily protein, aldo/keto reductase family protein
	PvuAKR15	Phvul.008G287300	Phvul.008G287300.1	Chr08	59176085	59177635	3	1.1e-57	314	945	A	Aldo_ket_red	PF00248	NAD(P)-linked oxidoreductase superfamily protein, aldo/keto reductase family protein
	PvuAKR16	Phvul.008G015800	Phvul.008G015800.1	Chr08	1376890	1379073	4	1.4e-56	312	939	A	Aldo_ket_red	PF00248	NAD(P)-linked oxidoreductase superfamily protein, aldo/keto reductase family protein
	PvuAKR17	Phvul.007G253700	Phvul.007G253700.1	Chr07	49205830	49208484	4	5.1e-56	317	954	A	Aldo_ket_red	PF00248	NAD(P)-linked oxidoreductase superfamily protein, aldo/keto reductase family protein
	PvuAKR18	Phvul.011G038400	Phvul.011G038400.1	Chr11	3331335	3334005	6	5.7e-56	309	930	A	Aldo_ket_red	PF00248	NAD(P)-linked oxidoreductase superfamily protein, aldo/keto reductase family protein
	PvuAKR19	Phvul.010G016600	Phvul.010G016600.1	Chr10	2653477	2657041	7	6.3e-56	311	936	A	Aldo_ket_red	PF00248	NAD(P)-linked oxidoreductase superfamily protein, aldo/keto reductase family protein
	PvuAKR20	Phvul.010G017400	Phvul.010G017400.1	Chr10	2752346	2757654	7	8.5e-56	315	948	A	Aldo_ket_red	PF00248	NAD(P)-linked oxidoreductase superfamily protein, aldo/keto reductase family protein
	PvuAKR21	Phvul.011G007600	Phvul.011G007600.1	Chr11	571364	573378	5	2.7e-55	315	948	A	Aldo_ket_red	PF00248	NAD(P)-linked oxidoreductase superfamily protein, aldo/keto reductase family protein
	PvuAKR22	Phvul.010G017100	Phvul.010G017100.1	Chr10	2701559	2704274	7	5.1e-55	313	942	A	Aldo_ket_red	PF00248	NAD(P)-linked oxidoreductase superfamily protein, aldo/keto reductase family protein
	PvuAKR23	Phvul.009G207800	Phvul.009G207800.1	Chr09	30725573	30728031	4	8.8e-55	315	948	A	Aldo_ket_red	PF00248	NAD(P)-linked oxidoreductase superfamily protein, aldo/keto reductase family protein
	PvuAKR24	Phvul.004G145500	Phvul.004G145500.1	Chr04	42558699	42560395	4	2.1e-54	323	972	A	Aldo_ket_red	PF00248	NAD(P)-linked oxidoreductase superfamily protein, aldo/keto reductase family protein
	PvuAKR25	Phvul.008G091300	Phvul.008G091300.1	Chr08	9297463	9300611	8	4.2e-54	320	963	A	Aldo_ket_red	PF00248	NAD(P)-linked oxidoreductase superfamily protein, aldo/keto reductase family protein
	PvuAKR26	Phvul.010G016700	Phvul.010G016700.1	Chr10	2661848	2664207	7	8.9e-54	309	930	A	Aldo_ket_red	PF00248	NAD(P)-linked oxidoreductase superfamily protein, aldo/keto reductase family protein
	PvuAKR27	Phvul.010G017300	Phvul.010G017300.1	Chr10	2738601	2744535	7	9.9e-54	306	921	A	Aldo_ket_red	PF00248	NAD(P)-linked oxidoreductase superfamily protein, aldo/keto reductase family protein
	PvuAKR28	Phvul.010G017000	Phvul.010G017000.1	Chr10	2690763	2693285	7	1.8e-53	313	942	A	Aldo_ket_red	PF00248	NAD(P)-linked oxidoreductase superfamily protein, aldo/keto reductase family protein
	PvuAKR29	Phvul.010G017200	Phvul.010G017200.1	Chr10	2709448	2712724	7	3.6e-53	305	918	A	Aldo_ket_red	PF00248	NAD(P)-linked oxidoreductase superfamily protein, aldo/keto reductase family protein
	PvuAKR30	Phvul.010G016900	Phvul.010G016900.1	Chr10	2683566	2686201	7	7.4e-53	313	942	A	Aldo_ket_red	PF00248	NAD(P)-linked oxidoreductase superfamily protein, aldo/keto reductase family protein
	PvuAKR31	Phvul.010G016800	Phvul.010G016800.1	Chr10	2668773	2671391	7	2.5e-52	311	936	A	Aldo_ket_red	PF00248	NAD(P)-linked oxidoreductase superfamily protein, aldo/keto reductase family protein
	PvuAKR32	Phvul.004G145600	Phvul.004G145600.1	Chr04	42564652	42567867	4	3e-50	318	957	A	Aldo_ket_red	PF00248	NAD(P)-linked oxidoreductase superfamily protein, aldo/keto reductase family protein
	PvuAKR33	Phvul.009G207700	Phvul.009G207700.1	Chr09	30714654	30716282	3	5.9e-32	194	585	A	Aldo_ket_red	PF00248	NAD(P)-linked oxidoreductase superfamily protein, aldo/keto reductase family protein
	PvuAKR34	Phvul.007G187100	Phvul.007G187100.1	Chr07	42341816	42343229	5	8.3e-23	229	690	B	Aldo_ket_red	PF00248	NAD(P)-linked oxidoreductase superfamily protein, aldo/keto reductase family protein
	PvuAKR35	Phvul.L010400	Phvul.L010400.1	scaffold_382	127	1128	1	3e-10	104	315	A	Aldo_ket_red	PF00248	NAD(P)-linked oxidoreductase superfamily protein, aldo/keto reductase family protein
Glycine max	GmaAKR01	Glyma.03G248500	Glyma.03G248500.1	Chr03	44485721	44488122	7	3.2e-76	346	1041	B	Aldo_ket_red	PF00248	NAD(P)-linked oxidoreductase superfamily protein, aldo/keto reductase family protein
	GmaAKR02	Glyma.05G165200	Glyma.05G165200.1	Chr05	35586701	35592272	11	1.4e-75	358	1077	B	Aldo_ket_red	PF00248	NAD(P)-linked oxidoreductase superfamily protein, aldo/keto reductase family protein
	GmaAKR03	Glyma.08G259500	Glyma.08G259500.1	Chr08	23425069	23431643	5	2.6e-75	342	1029	B	Aldo_ket_red	PF00248	NAD(P)-linked oxidoreductase superfamily protein, aldo/keto reductase family protein
	GmaAKR04	Glyma.03G246700	Glyma.03G246700.1	Chr03	44358288	44361803	7	9.1e-75	339	1020	B	Aldo_ket_red	PF00248	NAD(P)-linked oxidoreductase superfamily protein, aldo/keto reductase family protein
	GmaAKR05	Glyma.06G260300	Glyma.06G260300.1	Chr06	44535490	44539648	5	3.8e-74	344	1035	B	Aldo_ket_red	PF00248	NAD(P)-linked oxidoreductase superfamily protein, aldo/keto reductase family protein
	GmaAKR06	Glyma.03G248600	Glyma.03G248600.1	Chr03	44489655	44498277	9	5.3e-74	412	1239	B	Aldo_ket_red	PF00248	NAD(P)-linked oxidoreductase superfamily protein, aldo/keto reductase family protein
	GmaAKR07	Glyma.02G005200	Glyma.02G005200.1	Chr02	574679	579262	8	5.5e-74	421	1266	B	Aldo_ket_red	PF00248	NAD(P)-linked oxidoreductase superfamily protein, aldo/keto reductase family protein
	GmaAKR08	Glyma.06G260200	Glyma.06G260200.1	Chr06	44529441	44533552	5	7.1e-74	343	1032	B	Aldo_ket_red	PF00248	NAD(P)-linked oxidoreductase superfamily protein, aldo/keto reductase family protein
	GmaAKR09	Glyma.10G161700	Glyma.10G161700.1	Chr10	39578904	39582923	7	9.8e-74	339	1020	B	Aldo_ket_red	PF00248	NAD(P)-linked oxidoreductase superfamily protein, aldo/keto reductase family protein
	GmaAKR10	Glyma.08G122600	Glyma.08G122600.1	Chr08	9445153	9450502	10	3.3e-73	358	1077	B	Aldo_ket_red	PF00248	NAD(P)-linked oxidoreductase superfamily protein, aldo/keto reductase family protein
	GmaAKR11	Glyma.10G243600	Glyma.10G243600.1	Chr10	47208604	47211939	7	7.9e-73	344	1035	B	Aldo_ket_red	PF00248	NAD(P)-linked oxidoreductase superfamily protein, aldo/keto reductase family protein
	GmaAKR12	Glyma.10G243700	Glyma.10G243700.1	Chr10	47213119	47217062	7	1.1e-71	348	1047	B	Aldo_ket_red	PF00248	NAD(P)-linked oxidoreductase superfamily protein, aldo/keto reductase family protein
	GmaAKR13	Glyma.10G124800	Glyma.10G124800.1	Chr10	32580232	32585565	4	1.5e-68	328	987	B	Aldo_ket_red	PF00248	NAD(P)-linked oxidoreductase superfamily protein, aldo/keto reductase family protein
	GmaAKR14	Glyma.20G077200	Glyma.20G077200.1	Chr20	27864011	27869014	4	8.2e-68	328	987	B	Aldo_ket_red	PF00248	NAD(P)-linked oxidoreductase superfamily protein, aldo/keto reductase family protein
	GmaAKR15	Glyma.08G064100	Glyma.08G064100.1	Chr08	4912023	4915301	4	1.7e-64	316	951	B	Aldo_ket_red	PF00248	NAD(P)-linked oxidoreductase superfamily protein, aldo/keto reductase family protein
	GmaAKR16	Glyma.08G304000	Glyma.08G304000.1	Chr08	42225835	42231368	10	1.6e-62	368	1107	B	Aldo_ket_red	PF00248	NAD(P)-linked oxidoreductase superfamily protein, aldo/keto reductase family protein
	GmaAKR17	Glyma.19G098800	Glyma.19G098800.1	Chr19	34485944	34488456	8	5.4e-62	313	942	B	Aldo_ket_red	PF00248	NAD(P)-linked oxidoreductase superfamily protein, aldo/keto reductase family protein
	GmaAKR18	Glyma.18G115500	Glyma.18G115500.1	Chr18	14090649	14095303	10	2.5e-61	368	1107	B	Aldo_ket_red	PF00248	NAD(P)-linked oxidoreductase superfamily protein, aldo/keto reductase family protein
	GmaAKR19	Glyma.06G133700	Glyma.06G133700.1	Chr06	10995438	10999422	9	2.7e-59	361	1086	B	Aldo_ket_red	PF00248	NAD(P)-linked oxidoreductase superfamily protein, aldo/keto reductase family protein
	GmaAKR20	Glyma.19G244200	Glyma.19G244200.1	Chr19	49148852	49151938	6	1.8e-58	241	726	B	Aldo_ket_red	PF00248	NAD(P)-linked oxidoreductase superfamily protein, aldo/keto reductase family protein
	GmaAKR21	Glyma.20G031100	Glyma.20G031100.1	Chr20	3790362	3793599	4	2.1e-57	321	966	A	Aldo_ket_red	PF00248	NAD(P)-linked oxidoreductase superfamily protein, aldo/keto reductase family protein
	GmaAKR22	Glyma.02G307300	Glyma.02G307300.1	Chr02	48163443	48164865	3	4.5e-57	315	948	A	Aldo_ket_red	PF00248	NAD(P)-linked oxidoreductase superfamily protein, aldo/keto reductase family protein
	GmaAKR23	Glyma.13G318000	Glyma.13G318000.1	Chr13	41254740	41259115	9	7.1e-57	387	1164	B	Aldo_ket_red	PF00248	NAD(P)-linked oxidoreductase superfamily protein, aldo/keto reductase family protein
	GmaAKR24	Glyma.16G219400	Glyma.16G219400.1	Chr16	37672779	37675776	4	1.5e-56	320	963	A	Aldo_ket_red	PF00248	NAD(P)-linked oxidoreductase superfamily protein, aldo/keto reductase family protein
	GmaAKR25	Glyma.12G183100	Glyma.12G183100.1	Chr12	34394666	34399161	9	8.6e-56	388	1167	B	Aldo_ket_red	PF00248	NAD(P)-linked oxidoreductase superfamily protein, aldo/keto reductase family protein
	GmaAKR26	Glyma.18G285800	Glyma.18G285800.1	Chr18	56611460	56612978	4	2.5e-55	315	948	A	Aldo_ket_red	PF00248	NAD(P)-linked oxidoreductase superfamily protein, aldo/keto reductase family protein
	GmaAKR27	Glyma.01G102900	Glyma.01G102900.1	Chr01	34338020	34343350	7	6.5e-55	315	948	A	Aldo_ket_red	PF00248	NAD(P)-linked oxidoreductase superfamily protein, aldo/keto reductase family protein
	GmaAKR28	Glyma.16G219500	Glyma.16G219500.1	Chr16	37677371	37680638	4	2.1e-54	322	969	A	Aldo_ket_red	PF00248	NAD(P)-linked oxidoreductase superfamily protein, aldo/keto reductase family protein
	GmaAKR29	Glyma.03G070100	Glyma.03G070100.1	Chr03	16206858	16211889	7	3.4e-54	315	948	A	Aldo_ket_red	PF00248	NAD(P)-linked oxidoreductase superfamily protein, aldo/keto reductase family protein
	GmaAKR30	Glyma.12G036700	Glyma.12G036700.1	Chr12	2665303	2667881	6	5.7e-54	309	930	A	Aldo_ket_red	PF00248	NAD(P)-linked oxidoreductase superfamily protein, aldo/keto reductase family protein
	GmaAKR31	Glyma.12G006800	Glyma.12G006800.1	Chr12	508878	511003	5	6.3e-54	315	948	A	Aldo_ket_red	PF00248	NAD(P)-linked oxidoreductase superfamily protein, aldo/keto reductase family protein
	GmaAKR32	Glyma.18G187600	Glyma.18G187600.1	Chr18	45123381	45129775	6	7.2e-54	288	867	A	Aldo_ket_red	PF00248	NAD(P)-linked oxidoreductase superfamily protein, aldo/keto reductase family protein
	GmaAKR33	Glyma.01G102600	Glyma.01G102600.1	Chr01	34164972	34168482	7	1.7e-53	313	942	A	Aldo_ket_red	PF00248	NAD(P)-linked oxidoreductase superfamily protein, aldo/keto reductase family protein
	GmaAKR34	Glyma.03G066700	Glyma.03G066700.1	Chr03	13373848	13377206	7	1.8e-53	313	942	A	Aldo_ket_red	PF00248	NAD(P)-linked oxidoreductase superfamily protein, aldo/keto reductase family protein
	GmaAKR35	Glyma.03G248400	Glyma.03G248400.1	Chr03	44482937	44484745	6	3e-53	252	759	B	Aldo_ket_red	PF00248	NAD(P)-linked oxidoreductase superfamily protein, aldo/keto reductase family protein
	GmaAKR36	Glyma.03G066800	Glyma.03G066800.1	Chr03	13438086	13441205	7	4.1e-53	313	942	A	Aldo_ket_red	PF00248	NAD(P)-linked oxidoreductase superfamily protein, aldo/keto reductase family protein
	GmaAKR37	Glyma.15G189300	Glyma.15G189300.1	Chr15	20075936	20082802	4	1.1e-52	315	948	A	Aldo_ket_red	PF00248	NAD(P)-linked oxidoreductase superfamily protein, aldo/keto reductase family protein
	GmaAKR38	Glyma.18G208000	Glyma.18G208000.1	Chr18	49281954	49285153	8	5.7e-52	321	966	A	Aldo_ket_red	PF00248	NAD(P)-linked oxidoreductase superfamily protein, aldo/keto reductase family protein
	GmaAKR39	Glyma.03G066600	Glyma.03G066600.1	Chr03	13349906	13355565	8	1.5e-51	313	942	A	Aldo_ket_red	PF00248	NAD(P)-linked oxidoreductase superfamily protein, aldo/keto reductase family protein
	GmaAKR40	Glyma.18G187900	Glyma.18G187900.1	Chr18	45182197	45184659	7	2.6e-51	318	957	A	Aldo_ket_red	PF00248	NAD(P)-linked oxidoreductase superfamily protein, aldo/keto reductase family protein
	GmaAKR41	Glyma.09G229500	Glyma.09G229500.1	Chr09	45341437	45343797	5	2.9e-51	315	948	A	Aldo_ket_red	PF00248	NAD(P)-linked oxidoreductase superfamily protein, aldo/keto reductase family protein
	GmaAKR42	Glyma.09G280800	Glyma.09G280800.1	Chr09	49582690	49585841	8	8.9e-51	322	969	A	Aldo_ket_red	PF00248	NAD(P)-linked oxidoreductase superfamily protein, aldo/keto reductase family protein
	GmaAKR43	Glyma.09G170000	Glyma.09G170000.1	Chr09	39453516	39456085	4	2.2e-50	318	957	A	Aldo_ket_red	PF00248	NAD(P)-linked oxidoreductase superfamily protein, aldo/keto reductase family protein
	GmaAKR44	Glyma.03G248700	Glyma.03G248700.1	Chr03	44499588	44502884	8	3.9e-47	300	903	B	Aldo_ket_red	PF00248	NAD(P)-linked oxidoreductase superfamily protein, aldo/keto reductase family protein
	GmaAKR45	Glyma.09G169700	Glyma.09G169700.1	Chr09	39437065	39439064	5	5.5e-46	311	936	A	Aldo_ket_red	PF00248	NAD(P)-linked oxidoreductase superfamily protein, aldo/keto reductase family protein
	GmaAKR46	Glyma.14G005700	Glyma.14G005700.1	Chr14	463009	464543	3	7.8e-43	301	906	A	Aldo_ket_red	PF00248	NAD(P)-linked oxidoreductase superfamily protein, aldo/keto reductase family protein
	GmaAKR47	Glyma.07G137200	Glyma.07G137200.1	Chr07	16279231	16281161	8	2.3e-38	299	900	A	Aldo_ket_red	PF00248	NAD(P)-linked oxidoreductase superfamily protein, aldo/keto reductase family protein
	GmaAKR48	Glyma.01G102500	Glyma.01G102500.1	Chr01	34132207	34133809	5	4.1e-38	230	693	A	Aldo_ket_red	PF00248	NAD(P)-linked oxidoreductase superfamily protein, aldo/keto reductase family protein
	GmaAKR49	Glyma.16G219600	Glyma.16G219600.1	Chr16	37685532	37687780	5	2.8e-33	280	843	A	Aldo_ket_red	PF00248	NAD(P)-linked oxidoreductase superfamily protein, aldo/keto reductase family protein
	GmaAKR50	Glyma.07G185100	Glyma.07G185100.1	Chr07	35267954	35269992	2	3.9e-32	136	411	B	Aldo_ket_red	PF00248	NAD(P)-linked oxidoreductase superfamily protein, aldo/keto reductase family protein
	GmaAKR51	Glyma.02G182500	Glyma.02G182500.1	Chr02	31249609	31253723	7	1.4e-29	325	978	A	Aldo_ket_red	PF00248	NAD(P)-linked oxidoreductase superfamily protein, aldo/keto reductase family protein
	GmaAKR52	Glyma.19G255400	Glyma.19G255400.1	Chr19	49994895	49995875	3	3.7e-27	125	378	B	Aldo_ket_red	PF00248	NAD(P)-linked oxidoreductase superfamily protein, aldo/keto reductase family protein
	GmaAKR53	Glyma.09G169800	Glyma.09G169800.1	Chr09	39439452	39441906	3	8.6e-27	172	519	A	Aldo_ket_red	PF00248	NAD(P)-linked oxidoreductase superfamily protein, aldo/keto reductase family protein
	GmaAKR54	Glyma.19G098700	Glyma.19G098700.1	Chr19	34482807	34483347	1	4.9e-12	66	201	B	Aldo_ket_red	PF00248	NAD(P)-linked oxidoreductase superfamily protein, aldo/keto reductase family protein
	GmaAKR55	Glyma.11G110200	Glyma.11G110200.1	Chr11	8400046	8401144	2	1.8e-11	82	249	A	Aldo_ket_red	PF00248	NAD(P)-linked oxidoreductase superfamily protein, aldo/keto reductase family protein
	GmaAKR56	Glyma.09G169900	Glyma.09G169900.1	Chr09	39441495	39441821	1	2e-10	108	327	A	Aldo_ket_red	PF00248	NAD(P)-linked oxidoreductase superfamily protein, aldo/keto reductase family protein
	GmaAKR57	Glyma.12G141600	Glyma.12G141600.1	Chr12	17823834	17827414	3	6.9e-08	83	252	B	Aldo_ket_red	PF00248	NAD(P)-linked oxidoreductase superfamily protein, aldo/keto reductase family protein
Prunus persica	PpeAKR01	ppa008025m.g	ppa008025m	scaffold_6	27639510	27642315	7	2.9e-78	348	1047	B	Aldo_ket_red	PF00248	NAD(P)-linked oxidoreductase superfamily protein, aldo/keto reductase family protein
	PpeAKR02	ppa007985m.g	ppa007985m	scaffold_6	27643027	27645883	7	3.3e-78	349	1050	B	Aldo_ket_red	PF00248	NAD(P)-linked oxidoreductase superfamily protein, aldo/keto reductase family protein
	PpeAKR03	ppa008068m.g	ppa008068m	scaffold_6	27629821	27631484	7	1e-77	346	1041	B	Aldo_ket_red	PF00248	NAD(P)-linked oxidoreductase superfamily protein, aldo/keto reductase family protein
	PpeAKR04	ppa008094m.g	ppa008094m	scaffold_6	11425481	11428304	7	5.1e-77	345	1038	B	Aldo_ket_red	PF00248	NAD(P)-linked oxidoreductase superfamily protein, aldo/keto reductase family protein
	PpeAKR05	ppa007746m.g	ppa007746m	scaffold_8	20813141	20816297	11	6e-77	357	1074	B	Aldo_ket_red	PF00248	NAD(P)-linked oxidoreductase superfamily protein, aldo/keto reductase family protein
	PpeAKR06	ppa007952m.g	ppa007952m	scaffold_6	27646630	27648606	7	5.8e-76	350	1053	B	Aldo_ket_red	PF00248	NAD(P)-linked oxidoreductase superfamily protein, aldo/keto reductase family protein
	PpeAKR07	ppa006555m.g	ppa006555m	scaffold_1	2844159	2847999	7	5.4e-75	406	1221	B	Aldo_ket_red	PF00248	NAD(P)-linked oxidoreductase superfamily protein, aldo/keto reductase family protein
	PpeAKR08	ppa008145m.g	ppa008145m	scaffold_1	13844264	13847050	5	3.8e-74	343	1032	B	Aldo_ket_red	PF00248	NAD(P)-linked oxidoreductase superfamily protein, aldo/keto reductase family protein
	PpeAKR09	ppa008163m.g	ppa008163m	scaffold_1	13867850	13870989	5	7e-74	343	1032	B	Aldo_ket_red	PF00248	NAD(P)-linked oxidoreductase superfamily protein, aldo/keto reductase family protein
	PpeAKR10	ppa008135m.g	ppa008135m	scaffold_1	1509776	1512131	7	9.8e-74	344	1035	B	Aldo_ket_red	PF00248	NAD(P)-linked oxidoreductase superfamily protein, aldo/keto reductase family protein
	PpeAKR11	ppa008144m.g	ppa008144m	scaffold_1	13821615	13824153	5	1.9e-73	343	1032	B	Aldo_ket_red	PF00248	NAD(P)-linked oxidoreductase superfamily protein, aldo/keto reductase family protein
	PpeAKR12	ppa016539m.g	ppa016539m	scaffold_1	1512835	1515046	7	1.7e-71	347	1044	B	Aldo_ket_red	PF00248	NAD(P)-linked oxidoreductase superfamily protein, aldo/keto reductase family protein
	PpeAKR13	ppa008405m.g	ppa008405m	scaffold_1	4313443	4317567	4	2.8e-71	333	1002	B	Aldo_ket_red	PF00248	NAD(P)-linked oxidoreductase superfamily protein, aldo/keto reductase family protein
	PpeAKR14	ppa006540m.g	ppa006540m	scaffold_1	2829463	2833515	7	1.9e-69	406	1221	B	Aldo_ket_red	PF00248	NAD(P)-linked oxidoreductase superfamily protein, aldo/keto reductase family protein
	PpeAKR15	ppa008631m.g	ppa008631m	scaffold_8	16045398	16047508	5	1.3e-67	324	975	B	Aldo_ket_red	PF00248	NAD(P)-linked oxidoreductase superfamily protein, aldo/keto reductase family protein
	PpeAKR16	ppa024588m.g	ppa024588m	scaffold_1	13851071	13854188	5	2.1e-66	334	1005	B	Aldo_ket_red	PF00248	NAD(P)-linked oxidoreductase superfamily protein, aldo/keto reductase family protein
	PpeAKR17	ppa021749m.g	ppa021749m	scaffold_1	1518285	1520643	8	5.1e-63	296	891	B	Aldo_ket_red	PF00248	NAD(P)-linked oxidoreductase superfamily protein, aldo/keto reductase family protein
	PpeAKR18	ppa007552m.g	ppa007552m	scaffold_3	14224875	14228722	10	2.8e-62	364	1095	B	Aldo_ket_red	PF00248	NAD(P)-linked oxidoreductase superfamily protein, aldo/keto reductase family protein
	PpeAKR19	ppa007430m.g	ppa007430m	scaffold_2	26086701	26089017	8	9.2e-61	368	1107	B	Aldo_ket_red	PF00248	NAD(P)-linked oxidoreductase superfamily protein, aldo/keto reductase family protein
	PpeAKR20	ppa015481m.g	ppa015481m	scaffold_6	27633191	27634959	5	2.3e-60	274	825	B	Aldo_ket_red	PF00248	NAD(P)-linked oxidoreductase superfamily protein, aldo/keto reductase family protein
	PpeAKR21	ppa007664m.g	ppa007664m	scaffold_1	31214144	31218575	3	1.9e-57	360	1083	A	Aldo_ket_red	PF00248	NAD(P)-linked oxidoreductase superfamily protein, aldo/keto reductase family protein
	PpeAKR22	ppa008603m.g	ppa008603m	scaffold_1	24918419	24919842	4	7.2e-57	325	978	A	Aldo_ket_red	PF00248	NAD(P)-linked oxidoreductase superfamily protein, aldo/keto reductase family protein
	PpeAKR23	ppa008529m.g	ppa008529m	scaffold_1	24833776	24835247	4	2.7e-56	328	987	A	Aldo_ket_red	PF00248	NAD(P)-linked oxidoreductase superfamily protein, aldo/keto reductase family protein
	PpeAKR24	ppa008899m.g	ppa008899m	scaffold_6	23361088	23367337	7	3.5e-56	315	948	A	Aldo_ket_red	PF00248	NAD(P)-linked oxidoreductase superfamily protein, aldo/keto reductase family protein
	PpeAKR25	ppa009027m.g	ppa009027m	scaffold_2	6008190	6012659	6	4.6e-55	309	930	A	Aldo_ket_red	PF00248	NAD(P)-linked oxidoreductase superfamily protein, aldo/keto reductase family protein
	PpeAKR26	ppa008905m.g	ppa008905m	scaffold_6	23325960	23327814	7	1.3e-54	315	948	A	Aldo_ket_red	PF00248	NAD(P)-linked oxidoreductase superfamily protein, aldo/keto reductase family protein
	PpeAKR27	ppa1027171m.g	ppa1027171m	scaffold_2	24187075	24189120	5	1.8e-54	315	948	A	Aldo_ket_red	PF00248	NAD(P)-linked oxidoreductase superfamily protein, aldo/keto reductase family protein
	PpeAKR28	ppa018960m.g	ppa018960m	scaffold_1	24870660	24872089	4	2.4e-54	333	1002	A	Aldo_ket_red	PF00248	NAD(P)-linked oxidoreductase superfamily protein, aldo/keto reductase family protein
	PpeAKR29	ppa007011m.g	ppa007011m	scaffold_6	9324530	9328772	9	3.5e-54	386	1161	B	Aldo_ket_red	PF00248	NAD(P)-linked oxidoreductase superfamily protein, aldo/keto reductase family protein
	PpeAKR30	ppa008802m.g	ppa008802m	scaffold_6	23370292	23371910	7	1.5e-53	318	957	A	Aldo_ket_red	PF00248	NAD(P)-linked oxidoreductase superfamily protein, aldo/keto reductase family protein
	PpeAKR31	ppa008816m.g	ppa008816m	scaffold_1	30949926	30951519	3	3.7e-53	318	957	A	Aldo_ket_red	PF00248	NAD(P)-linked oxidoreductase superfamily protein, aldo/keto reductase family protein
	PpeAKR32	ppa009007m.g	ppa009007m	scaffold_8	10925243	10927698	6	7e-52	310	933	A	Aldo_ket_red	PF00248	NAD(P)-linked oxidoreductase superfamily protein, aldo/keto reductase family protein
	PpeAKR33	ppa009057m.g	ppa009057m	scaffold_6	23328988	23331180	7	2.8e-49	308	927	A	Aldo_ket_red	PF00248	NAD(P)-linked oxidoreductase superfamily protein, aldo/keto reductase family protein
	PpeAKR34	ppa021725m.g	ppa021725m	scaffold_2	4120981	4123664	4	4.6e-41	206	621	B	Aldo_ket_red	PF00248	NAD(P)-linked oxidoreductase superfamily protein, aldo/keto reductase family protein
	PpeAKR35	ppa021710m.g	ppa021710m	scaffold_1	1549481	1551763	8	2e-27	223	669	B	Aldo_ket_red	PF00248	NAD(P)-linked oxidoreductase superfamily protein, aldo/keto reductase family protein
	PpeAKR36	ppa015311m.g	ppa015311m	scaffold_6	6512439	6513764	5	2.9e-27	227	684	A	Aldo_ket_red	PF00248	NAD(P)-linked oxidoreductase superfamily protein, aldo/keto reductase family protein
	PpeAKR37	ppa018271m.g	ppa018271m	scaffold_6	6520439	6521561	4	3.7e-16	198	597	A	Aldo_ket_red	PF00248	NAD(P)-linked oxidoreductase superfamily protein, aldo/keto reductase family protein
	PpeAKR38	ppa020865m.g	ppa020865m	scaffold_5	18067424	18069081	4	2.5e-12	230	693	A	Aldo_ket_red	PF00248	NAD(P)-linked oxidoreductase superfamily protein, aldo/keto reductase family protein
	PpeAKR39	ppa024291m.g	ppa024291m	scaffold_8	7559668	7561846	4	4.8e-11	154	465	A	Aldo_ket_red	PF00248	NAD(P)-linked oxidoreductase superfamily protein, aldo/keto reductase family protein
	PpeAKR40	ppa018280m.g	ppa018280m	scaffold_8	18926348	18926578	1	9.4e-09	76	231	A	Aldo_ket_red	PF00248	NAD(P)-linked oxidoreductase superfamily protein, aldo/keto reductase family protein
	PpeAKR41	ppa024783m.g	ppa024783m	scaffold_3	17421967	17423047	3	4.4e-07	110	333	B	Aldo_ket_red	PF00248	NAD(P)-linked oxidoreductase superfamily protein, aldo/keto reductase family protein
	PpeAKR42	ppa017435m.g	ppa017435m	scaffold_3	17418934	17419449	3	5.4e-07	102	309	B	Aldo_ket_red	PF00248	NAD(P)-linked oxidoreductase superfamily protein, aldo/keto reductase family protein
	PpeAKR43	ppb019373m.g	ppb019373m	scaffold_3	18321477	18321713	1	2.5e-06	79	237	B	Aldo_ket_red	PF00248	NAD(P)-linked oxidoreductase superfamily protein, aldo/keto reductase family protein
	PpeAKR44	ppa021029m.g	ppa021029m	scaffold_1	30937812	30938042	1	3.5e-06	76	231	B	Aldo_ket_red	PF00248	NAD(P)-linked oxidoreductase superfamily protein, aldo/keto reductase family protein
Malus domestica	MdoAKR01	MDP0000126316	MDP0000126316	MDC011503.287	1824	7607	15	1.2e-155	799	2400	B	Aldo_ket_red	PF00248	NAD(P)-linked oxidoreductase superfamily protein, aldo/keto reductase family protein
	MdoAKR02	MDP0000620877	MDP0000620877	MDC015376.179	4416	9065	8	1.3e-78	395	1188	B	Aldo_ket_red	PF00248	NAD(P)-linked oxidoreductase superfamily protein, aldo/keto reductase family protein
	MdoAKR03	MDP0000230504	MDP0000230504	MDC011503.301	15719	19693	10	1.4e-77	442	1329	B	Aldo_ket_red	PF00248	NAD(P)-linked oxidoreductase superfamily protein, aldo/keto reductase family protein
	MdoAKR04	MDP0000242696	MDP0000242696	MDC015376.178	5473	7315	7	1.2e-76	375	1128	B	Aldo_ket_red	PF00248	NAD(P)-linked oxidoreductase superfamily protein, aldo/keto reductase family protein
	MdoAKR05	MDP0000192074	MDP0000192074	MDC008894.313	2678	4454	7	3e-75	348	1047	B	Aldo_ket_red	PF00248	NAD(P)-linked oxidoreductase superfamily protein, aldo/keto reductase family protein
	MdoAKR06	MDP0000251656	MDP0000251656	MDC015428.141	4440	6216	7	3e-75	348	1047	B	Aldo_ket_red	PF00248	NAD(P)-linked oxidoreductase superfamily protein, aldo/keto reductase family protein
	MdoAKR07	MDP0000825373	MDP0000825373	MDC019926.200	7109	8888	7	3e-75	348	1047	B	Aldo_ket_red	PF00248	NAD(P)-linked oxidoreductase superfamily protein, aldo/keto reductase family protein
	MdoAKR08	MDP0000140895	MDP0000140895	MDC018252.140	20069	22767	11	1.1e-74	362	1089	B	Aldo_ket_red	PF00248	NAD(P)-linked oxidoreductase superfamily protein, aldo/keto reductase family protein
	MdoAKR09	MDP0000242698	MDP0000242698	MDC015376.179	1201	3090	7	2.4e-74	358	1077	B	Aldo_ket_red	PF00248	NAD(P)-linked oxidoreductase superfamily protein, aldo/keto reductase family protein
	MdoAKR10	MDP0000287459	MDP0000287459	MDC011503.298	14282	18259	9	5.6e-74	440	1323	B	Aldo_ket_red	PF00248	NAD(P)-linked oxidoreductase superfamily protein, aldo/keto reductase family protein
	MdoAKR11	MDP0000548925	MDP0000548925	MDC022539.464	21234	29222	8	4e-73	491	1476	B	Aldo_ket_red	PF00248	NAD(P)-linked oxidoreductase superfamily protein, aldo/keto reductase family protein
	MdoAKR12	MDP0000300444	MDP0000300444	MDC015374.161	15048	17752	7	1.5e-72	381	1146	B	Aldo_ket_red	PF00248	NAD(P)-linked oxidoreductase superfamily protein, aldo/keto reductase family protein
	MdoAKR13	MDP0000228499	MDP0000228499	MDC040467.9	8150	11813	5	2.8e-72	341	1026	B	Aldo_ket_red	PF00248	NAD(P)-linked oxidoreductase superfamily protein, aldo/keto reductase family protein
	MdoAKR14	MDP0000263867	MDP0000263867	MDC000898.446	1402	5876	4	8.7e-71	333	1002	B	Aldo_ket_red	PF00248	NAD(P)-linked oxidoreductase superfamily protein, aldo/keto reductase family protein
	MdoAKR15	MDP0000612130	MDP0000612130	MDC022165.94	5188	7454	5	1.8e-70	345	1038	B	Aldo_ket_red	PF00248	NAD(P)-linked oxidoreductase superfamily protein, aldo/keto reductase family protein
	MdoAKR16	MDP0000519234	MDP0000519234	MDC022165.82	1580	3828	5	5.1e-70	346	1041	B	Aldo_ket_red	PF00248	NAD(P)-linked oxidoreductase superfamily protein, aldo/keto reductase family protein
	MdoAKR17	MDP0000246999	MDP0000246999	MDC001678.216	2344	4064	7	8.9e-70	344	1035	B	Aldo_ket_red	PF00248	NAD(P)-linked oxidoreductase superfamily protein, aldo/keto reductase family protein
	MdoAKR18	MDP0000675875	MDP0000675875	MDC022166.290	216	2535	5	1.2e-69	354	1065	B	Aldo_ket_red	PF00248	NAD(P)-linked oxidoreductase superfamily protein, aldo/keto reductase family protein
	MdoAKR19	MDP0000164958	MDP0000164958	MDC001666.329	22397	25446	11	9.6e-69	380	1143	B	Aldo_ket_red	PF00248	NAD(P)-linked oxidoreductase superfamily protein, aldo/keto reductase family protein
	MdoAKR20	MDP0000303062	MDP0000303062	MDC015376.171	21	2547	5	3e-68	321	960	B	Aldo_ket_red	PF00248	NAD(P)-linked oxidoreductase superfamily protein, aldo/keto reductase family protein
	MdoAKR21	MDP0000257872	MDP0000257872	MDC006103.291	8142	10145	5	6.1e-68	324	975	B	Aldo_ket_red	PF00248	NAD(P)-linked oxidoreductase superfamily protein, aldo/keto reductase family protein
	MdoAKR22	MDP0000046192	MDP0000046192	MDC005891.508	732	14338	5	1.1e-67	343	1029	B	Aldo_ket_red	PF00248	NAD(P)-linked oxidoreductase superfamily protein, aldo/keto reductase family protein
	MdoAKR23	MDP0000267085	MDP0000267085	MDC000782.426	4872	9700	6	4.2e-60	388	1167	B	Aldo_ket_red	PF00248	NAD(P)-linked oxidoreductase superfamily protein, aldo/keto reductase family protein
	MdoAKR24	MDP0000306110	MDP0000306110	MDC015374.162	12	4393	8	6.6e-60	395	1185	B	Aldo_ket_red	PF00248	NAD(P)-linked oxidoreductase superfamily protein, aldo/keto reductase family protein
	MdoAKR25	MDP0000135496	MDP0000135496	MDC002609.543	13246	14945	4	4.5e-57	318	957	A	Aldo_ket_red	PF00248	NAD(P)-linked oxidoreductase superfamily protein, aldo/keto reductase family protein
	MdoAKR26	MDP0000857724	MDP0000857724	MDC017687.280	1211	2726	4	3.9e-56	318	957	A	Aldo_ket_red	PF00248	NAD(P)-linked oxidoreductase superfamily protein, aldo/keto reductase family protein
	MdoAKR27	MDP0000361351	MDP0000361351	MDC001176.172	4155	7545	6	4.6e-56	311	930	A	Aldo_ket_red	PF00248	NAD(P)-linked oxidoreductase superfamily protein, aldo/keto reductase family protein
	MdoAKR28	MDP0000408705	MDP0000408705	MDC003170.451	1560	4953	6	1.1e-55	310	933	A	Aldo_ket_red	PF00248	NAD(P)-linked oxidoreductase superfamily protein, aldo/keto reductase family protein
	MdoAKR29	MDP0000909081	MDP0000909081	MDC010177.373	8988	12973	10	4.2e-55	406	1221	A	Aldo_ket_red	PF00248	NAD(P)-linked oxidoreductase superfamily protein, aldo/keto reductase family protein
	MdoAKR30	MDP0000612011	MDP0000612011	MDC029465.78	5508	7543	5	7e-55	342	1029	B	Aldo_ket_red	PF00248	NAD(P)-linked oxidoreductase superfamily protein, aldo/keto reductase family protein
	MdoAKR31	MDP0000251531	MDP0000251531	MDC016587.257	3865	6855	6	3e-54	310	933	A	Aldo_ket_red	PF00248	NAD(P)-linked oxidoreductase superfamily protein, aldo/keto reductase family protein
	MdoAKR32	MDP0000242694	MDP0000242694	MDC015376.178	43	1339	5	4.9e-54	234	705	B	Aldo_ket_red	PF00248	NAD(P)-linked oxidoreductase superfamily protein, aldo/keto reductase family protein
	MdoAKR33	MDP0000126728	MDP0000126728	MDC012043.298	3496	5722	7	5.5e-53	353	1062	A	Aldo_ket_red	PF00248	NAD(P)-linked oxidoreductase superfamily protein, aldo/keto reductase family protein
	MdoAKR34	MDP0000238027	MDP0000238027	MDC005908.504	1145	2431	5	1e-51	251	753	B	Aldo_ket_red	PF00248	NAD(P)-linked oxidoreductase superfamily protein, aldo/keto reductase family protein
	MdoAKR35	MDP0000211180	MDP0000211180	MDC015982.214	35252	37970	5	1.2e-51	338	1017	A	Aldo_ket_red	PF00248	NAD(P)-linked oxidoreductase superfamily protein, aldo/keto reductase family protein
	MdoAKR36	MDP0000631883	MDP0000631883	MDC015275.112	5464	7005	3	1.3e-51	350	1053	A	Aldo_ket_red	PF00248	NAD(P)-linked oxidoreductase superfamily protein, aldo/keto reductase family protein
	MdoAKR37	MDP0000283979	MDP0000283979	MDC005908.479	484	1770	5	1.6e-51	251	753	B	Aldo_ket_red	PF00248	NAD(P)-linked oxidoreductase superfamily protein, aldo/keto reductase family protein
	MdoAKR38	MDP0000323702	MDP0000323702	MDC000492.434	2709	4647	6	2.1e-51	276	828	A	Aldo_ket_red	PF00248	NAD(P)-linked oxidoreductase superfamily protein, aldo/keto reductase family protein
	MdoAKR39	MDP0000228800	MDP0000228800	MDC036845.11	8364	11076	4	3.4e-51	379	1140	A	Aldo_ket_red	PF00248	NAD(P)-linked oxidoreductase superfamily protein, aldo/keto reductase family protein
	MdoAKR40	MDP0000133306	MDP0000133306	MDC025549.16	39058	42733	7	4e-51	336	1011	A	Aldo_ket_red	PF00248	NAD(P)-linked oxidoreductase superfamily protein, aldo/keto reductase family protein
	MdoAKR41	MDP0000067565	MDP0000067565	MDC004088.364	2362	4302	4	8.8e-51	299	897	A	Aldo_ket_red	PF00248	NAD(P)-linked oxidoreductase superfamily protein, aldo/keto reductase family protein
	MdoAKR42	MDP0000156898	MDP0000156898	MDC001356.474	1708	5251	7	2.8e-50	407	1224	A	Aldo_ket_red	PF00248	NAD(P)-linked oxidoreductase superfamily protein, aldo/keto reductase family protein
	MdoAKR43	MDP0000818877	MDP0000818877	MDC003170.318	4607	6069	5	4.8e-50	273	822	A	Aldo_ket_red	PF00248	NAD(P)-linked oxidoreductase superfamily protein, aldo/keto reductase family protein
	MdoAKR44	MDP0000158194	MDP0000158194	MDC002756.420	3769	6225	5	6.4e-50	307	924	B	Aldo_ket_red	PF00248	NAD(P)-linked oxidoreductase superfamily protein, aldo/keto reductase family protein
	MdoAKR45	MDP0000736683	MDP0000736683	MDC011803.143	2600	4462	3	2.1e-49	329	990	A	Aldo_ket_red	PF00248	NAD(P)-linked oxidoreductase superfamily protein, aldo/keto reductase family protein
	MdoAKR46	MDP0000804510	MDP0000804510	MDC022165.94	8736	10534	5	5.9e-48	324	975	B	Aldo_ket_red	PF00248	NAD(P)-linked oxidoreductase superfamily protein, aldo/keto reductase family protein
	MdoAKR47	MDP0000227333	MDP0000227333	MDC023720.64	15799	18937	11	6.7e-48	442	1329	B	Aldo_ket_red	PF00248	NAD(P)-linked oxidoreductase superfamily protein, aldo/keto reductase family protein
	MdoAKR48	MDP0000242322	MDP0000242322	MDC013902.463	3427	7071	6	5.6e-47	316	951	A	Aldo_ket_red	PF00248	NAD(P)-linked oxidoreductase superfamily protein, aldo/keto reductase family protein
	MdoAKR49	MDP0000639894	MDP0000639894	MDC001176.164	4532	6339	6	4.7e-46	266	801	A	Aldo_ket_red	PF00248	NAD(P)-linked oxidoreductase superfamily protein, aldo/keto reductase family protein
	MdoAKR50	MDP0000312001	MDP0000312001	MDC022018.145	5036	8083	6	9.6e-46	282	849	A	Aldo_ket_red	PF00248	NAD(P)-linked oxidoreductase superfamily protein, aldo/keto reductase family protein
	MdoAKR51	MDP0000104297	MDP0000104297	MDC015578.50	1679	4380	11	9.7e-46	387	1161	B	Aldo_ket_red	PF00248	NAD(P)-linked oxidoreductase superfamily protein, aldo/keto reductase family protein
	MdoAKR52	MDP0000071829	MDP0000071829	MDC012148.168	1557	3723	6	4.9e-45	305	915	A	Aldo_ket_red	PF00248	NAD(P)-linked oxidoreductase superfamily protein, aldo/keto reductase family protein
	MdoAKR53	MDP0000252171	MDP0000252171	MDC018299.303	11648	13489	4	3.4e-44	278	837	A	Aldo_ket_red	PF00248	NAD(P)-linked oxidoreductase superfamily protein, aldo/keto reductase family protein
	MdoAKR54	MDP0000315694	MDP0000315694	MDC023109.42	14825	17470	4	5e-43	449	1350	B	Aldo_ket_red	PF00248	NAD(P)-linked oxidoreductase superfamily protein, aldo/keto reductase family protein
	MdoAKR55	MDP0000309555	MDP0000309555	MDC020558.344	3098	5099	4	9.4e-43	205	618	B	Aldo_ket_red	PF00248	NAD(P)-linked oxidoreductase superfamily protein, aldo/keto reductase family protein
	MdoAKR56	MDP0000220005	MDP0000220005	MDC022018.151	945	3443	5	1.6e-41	274	825	A	Aldo_ket_red	PF00248	NAD(P)-linked oxidoreductase superfamily protein, aldo/keto reductase family protein
	MdoAKR57	MDP0000273328	MDP0000273328	MDC003459.362	733	5582	9	1e-38	444	1335	A	Aldo_ket_red	PF00248	NAD(P)-linked oxidoreductase superfamily protein, aldo/keto reductase family protein
	MdoAKR58	MDP0000309417	MDP0000309417	MDC019583.194	15409	20569	12	1.6e-37	519	1560	A	Aldo_ket_red	PF00248	NAD(P)-linked oxidoreductase superfamily protein, aldo/keto reductase family protein
	MdoAKR59	MDP0000290731	MDP0000290731	MDC009724.42	3275	11797	7	3e-35	313	942	B	Aldo_ket_red	PF00248	NAD(P)-linked oxidoreductase superfamily protein, aldo/keto reductase family protein
	MdoAKR60	MDP0000157327	MDP0000157327	MDC001356.449	1252	7195	12	1.8e-34	447	1344	A	Aldo_ket_red	PF00248	NAD(P)-linked oxidoreductase superfamily protein, aldo/keto reductase family protein
	MdoAKR61	MDP0000259059	MDP0000259059	MDC009597.87	6905	8416	7	7.4e-32	252	759	B	Aldo_ket_red	PF00248	NAD(P)-linked oxidoreductase superfamily protein, aldo/keto reductase family protein
	MdoAKR62	MDP0000191001	MDP0000191001	MDC011503.211	1402	3410	4	2.9e-30	158	477	B	Aldo_ket_red	PF00248	NAD(P)-linked oxidoreductase superfamily protein, aldo/keto reductase family protein
	MdoAKR63	MDP0000758881	MDP0000758881	MDC001176.174	9482	10342	3	1.1e-29	197	594	A	Aldo_ket_red	PF00248	NAD(P)-linked oxidoreductase superfamily protein, aldo/keto reductase family protein
	MdoAKR64	MDP0000766844	MDP0000766844	MDC017114.417	158	1103	3	1.4e-26	219	660	B	Aldo_ket_red	PF00248	NAD(P)-linked oxidoreductase superfamily protein, aldo/keto reductase family protein
	MdoAKR65	MDP0000208510	MDP0000208510	MDC015376.185	1587	2590	3	4.7e-21	225	678	B	Aldo_ket_red	PF00248	NAD(P)-linked oxidoreductase superfamily protein, aldo/keto reductase family protein
	MdoAKR66	MDP0000783824	MDP0000783824	MDC013902.466	21	742	3	1e-20	134	405	A	Aldo_ket_red	PF00248	NAD(P)-linked oxidoreductase superfamily protein, aldo/keto reductase family protein
	MdoAKR67	MDP0000289804	MDP0000289804	MDC010177.373	14389	17270	4	5.7e-19	269	810	A	Aldo_ket_red	PF00248	NAD(P)-linked oxidoreductase superfamily protein, aldo/keto reductase family protein
	MdoAKR68	MDP0000297796	MDP0000297796	MDC012148.127	1475	2464	4	7.5e-19	168	504	A	Aldo_ket_red	PF00248	NAD(P)-linked oxidoreductase superfamily protein, aldo/keto reductase family protein
	MdoAKR69	MDP0000298668	MDP0000298668	MDC013621.244	6572	7339	3	1.4e-18	141	426	B	Aldo_ket_red	PF00248	NAD(P)-linked oxidoreductase superfamily protein, aldo/keto reductase family protein
	MdoAKR70	MDP0000184238	MDP0000184238	MDC006709.665	2648	4632	4	1.9e-18	157	474	A	Aldo_ket_red	PF00248	NAD(P)-linked oxidoreductase superfamily protein, aldo/keto reductase family protein
	MdoAKR71	MDP0000310056	MDP0000310056	MDC022018.133	27	1057	4	7.5e-18	167	504	A	Aldo_ket_red	PF00248	NAD(P)-linked oxidoreductase superfamily protein, aldo/keto reductase family protein
	MdoAKR72	MDP0000292524	MDP0000292524	MDC013902.449	245	1332	4	7.5e-18	167	504	A	Aldo_ket_red	PF00248	NAD(P)-linked oxidoreductase superfamily protein, aldo/keto reductase family protein
	MdoAKR73	MDP0000135353	MDP0000135353	MDC001667.237	9637	10724	4	1.2e-16	218	657	B	Aldo_ket_red	PF00248	NAD(P)-linked oxidoreductase superfamily protein, aldo/keto reductase family protein
	MdoAKR74	MDP0000151884	MDP0000151884	MDC015428.94	6207	6630	2	8.2e-15	111	336	B	Aldo_ket_red	PF00248	NAD(P)-linked oxidoreductase superfamily protein, aldo/keto reductase family protein
	MdoAKR75	MDP0000119850	MDP0000119850	MDC001678.220	137	571	2	8.4e-15	114	345	B	Aldo_ket_red	PF00248	NAD(P)-linked oxidoreductase superfamily protein, aldo/keto reductase family protein
	MdoAKR76	MDP0000261997	MDP0000261997	MDC018501.363	13543	22297	7	1.1e-11	217	654	B	Aldo_ket_red	PF00248	NAD(P)-linked oxidoreductase superfamily protein, aldo/keto reductase family protein
	MdoAKR77	MDP0000118954	MDP0000118954	MDC000362.246	9818	11996	4	8.1e-11	202	609	B	Aldo_ket_red	PF00248	NAD(P)-linked oxidoreductase superfamily protein, aldo/keto reductase family protein
	MdoAKR78	MDP0000264633	MDP0000264633	MDC001722.755	3975	10647	7	1.3e-10	458	1377	A	Aldo_ket_red	PF00248	NAD(P)-linked oxidoreductase superfamily protein, aldo/keto reductase family protein
	MdoAKR79	MDP0000208135	MDP0000208135	MDC017030.319	239	3072	5	1.4e-10	320	963	A	Aldo_ket_red	PF00248	NAD(P)-linked oxidoreductase superfamily protein, aldo/keto reductase family protein
	MdoAKR80	MDP0000122519	MDP0000122519	MDC005908.368	2395	3035	2	4.1e-10	162	489	B	Aldo_ket_red	PF00248	NAD(P)-linked oxidoreductase superfamily protein, aldo/keto reductase family protein
	MdoAKR81	MDP0000611070	MDP0000611070	MDC008453.913	17325	17660	1	4.3e-10	111	336	A	Aldo_ket_red	PF00248	NAD(P)-linked oxidoreductase superfamily protein, aldo/keto reductase family protein
	MdoAKR82	MDP0000215224	MDP0000215224	MDC018299.298	1941	2276	1	4.5e-10	111	336	A	Aldo_ket_red	PF00248	NAD(P)-linked oxidoreductase superfamily protein, aldo/keto reductase family protein
	MdoAKR83	MDP0000271312	MDP0000271312	MDC003738.75	374	3674	6	7.7e-10	566	1701	B	Aldo_ket_red	PF00248	NAD(P)-linked oxidoreductase superfamily protein, aldo/keto reductase family protein
	MdoAKR84	MDP0000909089	MDP0000909089	MDC010177.373	31978	32486	3	5.3e-09	96	291	A	Aldo_ket_red	PF00248	NAD(P)-linked oxidoreductase superfamily protein, aldo/keto reductase family protein
	MdoAKR85	MDP0000124197	MDP0000124197	MDC008453.908	4585	4920	1	1.4e-08	111	336	A	Aldo_ket_red	PF00248	NAD(P)-linked oxidoreductase superfamily protein, aldo/keto reductase family protein
	MdoAKR86	MDP0000210484	MDP0000210484	MDC018299.290	3768	4103	1	1.4e-08	111	336	A	Aldo_ket_red	PF00248	NAD(P)-linked oxidoreductase superfamily protein, aldo/keto reductase family protein
	MdoAKR87	MDP0000212239	MDP0000212239	MDC018299.230	4401	4736	1	1.4e-08	111	336	A	Aldo_ket_red	PF00248	NAD(P)-linked oxidoreductase superfamily protein, aldo/keto reductase family protein
	MdoAKR88	MDP0000402195	MDP0000402195	MDC004088.250	4009	4227	1	5.7e-07	72	219	A	Aldo_ket_red	PF00248	NAD(P)-linked oxidoreductase superfamily protein, aldo/keto reductase family protein
	MdoAKR89	MDP0000420223	MDP0000420223	MDC000078.258	109	2976	2	8.8e-07	86	261	A	Aldo_ket_red	PF00248	NAD(P)-linked oxidoreductase superfamily protein, aldo/keto reductase family protein
	MdoAKR90	MDP0000755250	MDP0000755250	MDC015331.151	474	1528	2	3.5e-06	107	324	A	Aldo_ket_red	PF00248	NAD(P)-linked oxidoreductase superfamily protein, aldo/keto reductase family protein
	MdoAKR91	MDP0000455539	MDP0000455539	MDC013902.316	2390	3602	2	6.6e-06	107	324	A	Aldo_ket_red	PF00248	NAD(P)-linked oxidoreductase superfamily protein, aldo/keto reductase family protein
	MdoAKR92	MDP0000123709	MDP0000123709	MDC007771.256	282	677	1	7.4e-06	131	396	B	Aldo_ket_red	PF00248	NAD(P)-linked oxidoreductase superfamily protein, aldo/keto reductase family protein
	MdoAKR93	MDP0000523664	MDP0000523664	MDC001549.301	1789	4626	4	3.6e-05	198	597	B	Aldo_ket_red	PF00248	NAD(P)-linked oxidoreductase superfamily protein, aldo/keto reductase family protein
	MdoAKR94	MDP0000267679	MDP0000267679	MDC001773.97	9946	11396	5	4.8e-05	186	561	B	Aldo_ket_red	PF00248	NAD(P)-linked oxidoreductase superfamily protein, aldo/keto reductase family protein
	MdoAKR95	MDP0000251890	MDP0000251890	MDC016600.82	3969	5419	5	4.9e-05	186	561	B	Aldo_ket_red	PF00248	NAD(P)-linked oxidoreductase superfamily protein, aldo/keto reductase family protein
Fragaria vesca	FveAKR01	gene18358-v1.0-hybrid	mrna18358.1-v1.0-hybrid	LG6	5698843	5706541	22	8.3e-149	912	2739	A	Aldo_ket_red	PF00248	NAD(P)-linked oxidoreductase superfamily protein, aldo/keto reductase family protein
	FveAKR02	gene16551-v1.0-hybrid	mrna16551.1-v1.0-hybrid	LG1	19806115	19814723	19	4e-133	859	2580	B	Aldo_ket_red	PF00248	NAD(P)-linked oxidoreductase superfamily protein, aldo/keto reductase family protein
	FveAKR03	gene34980-v1.0-hybrid	mrna34980.1-v1.0-hybrid	LG1	19777842	19780562	8	1.1e-76	359	1080	B	Aldo_ket_red	PF00248	NAD(P)-linked oxidoreductase superfamily protein, aldo/keto reductase family protein
	FveAKR04	gene34983-v1.0-hybrid	mrna34983.1-v1.0-hybrid	LG1	19797301	19799985	7	9e-76	347	1044	B	Aldo_ket_red	PF00248	NAD(P)-linked oxidoreductase superfamily protein, aldo/keto reductase family protein
	FveAKR05	gene22252-v1.0-hybrid	mrna22252.1-v1.0-hybrid	LG4	11483686	11487610	6	2.4e-75	422	1269	B	Aldo_ket_red	PF00248	NAD(P)-linked oxidoreductase superfamily protein, aldo/keto reductase family protein
	FveAKR06	gene27762-v1.0-hybrid	mrna27762.1-v1.0-hybrid	LG2	15467110	15470016	12	8.8e-73	379	1140	B	Aldo_ket_red	PF00248	NAD(P)-linked oxidoreductase superfamily protein, aldo/keto reductase family protein
	FveAKR07	gene34982-v1.0-hybrid	mrna34982.1-v1.0-hybrid	LG1	19792015	19794280	8	2.9e-71	325	978	B	Aldo_ket_red	PF00248	NAD(P)-linked oxidoreductase superfamily protein, aldo/keto reductase family protein
	FveAKR08	gene24384-v1.0-hybrid	mrna24384.1-v1.0-hybrid	LG4	24147796	24151460	5	1.1e-69	376	1131	B	Aldo_ket_red	PF00248	NAD(P)-linked oxidoreductase superfamily protein, aldo/keto reductase family protein
	FveAKR09	gene07356-v1.0-hybrid	mrna07356.1-v1.0-hybrid	unanchored	7386545	7389735	5	5.4e-68	319	960	B	Aldo_ket_red	PF00248	NAD(P)-linked oxidoreductase superfamily protein, aldo/keto reductase family protein
	FveAKR10	gene16556-v1.0-hybrid	mrna16556.1-v1.0-hybrid	LG1	19837329	19840606	8	9.9e-68	347	1044	B	Aldo_ket_red	PF00248	NAD(P)-linked oxidoreductase superfamily protein, aldo/keto reductase family protein
	FveAKR11	gene12766-v1.0-hybrid	mrna12766.1-v1.0-hybrid	LG7	20078942	20080558	7	3.7e-63	362	1089	B	Aldo_ket_red	PF00248	NAD(P)-linked oxidoreductase superfamily protein, aldo/keto reductase family protein
	FveAKR12	gene00616-v1.0-hybrid	mrna00616.1-v1.0-hybrid	LG4	14923252	14925151	5	2.1e-57	336	1011	A	Aldo_ket_red	PF00248	NAD(P)-linked oxidoreductase superfamily protein, aldo/keto reductase family protein
	FveAKR13	gene00617-v1.0-hybrid	mrna00617.1-v1.0-hybrid	LG4	14929470	14930734	3	2.2e-57	326	981	A	Aldo_ket_red	PF00248	NAD(P)-linked oxidoreductase superfamily protein, aldo/keto reductase family protein
	FveAKR14	gene11469-v1.0-hybrid	mrna11469.1-v1.0-hybrid	LG4	3137846	3142659	7	2.9e-57	376	1131	B	Aldo_ket_red	PF00248	NAD(P)-linked oxidoreductase superfamily protein, aldo/keto reductase family protein
	FveAKR15	gene22147-v1.0-hybrid	mrna22147.1-v1.0-hybrid	LG4	24182367	24183623	4	1.1e-56	323	972	A	Aldo_ket_red	PF00248	NAD(P)-linked oxidoreductase superfamily protein, aldo/keto reductase family protein
	FveAKR16	gene00338-v1.0-hybrid	mrna00338.1-v1.0-hybrid	unanchored	721404	723574	5	3.1e-56	439	1320	A	Aldo_ket_red	PF00248	NAD(P)-linked oxidoreductase superfamily protein, aldo/keto reductase family protein
	FveAKR17	gene21202-v1.0-hybrid	mrna21202.1-v1.0-hybrid	LG7	18908977	18910830	5	7.4e-53	315	948	A	Aldo_ket_red	PF00248	NAD(P)-linked oxidoreductase superfamily protein, aldo/keto reductase family protein
	FveAKR18	gene09318-v1.0-hybrid	mrna09318.1-v1.0-hybrid	LG5	9688724	9689899	3	1.5e-52	329	990	A	Aldo_ket_red	PF00248	NAD(P)-linked oxidoreductase superfamily protein, aldo/keto reductase family protein
	FveAKR19	gene18367-v1.0-hybrid	mrna18367.1-v1.0-hybrid	LG6	5725046	5727399	8	8e-52	350	1053	A	Aldo_ket_red	PF00248	NAD(P)-linked oxidoreductase superfamily protein, aldo/keto reductase family protein
	FveAKR20	gene18371-v1.0-hybrid	mrna18371.1-v1.0-hybrid	LG6	5738514	5740123	7	4.3e-51	318	957	A	Aldo_ket_red	PF00248	NAD(P)-linked oxidoreductase superfamily protein, aldo/keto reductase family protein
	FveAKR21	gene01676-v1.0-hybrid	mrna01676.1-v1.0-hybrid	LG2	6999045	7002439	6	4.3e-47	298	897	A	Aldo_ket_red	PF00248	NAD(P)-linked oxidoreductase superfamily protein, aldo/keto reductase family protein
	FveAKR22	gene07650-v1.0-hybrid	mrna07650.1-v1.0-hybrid	unanchored	8082350	8083522	3	2.1e-42	327	984	A	Aldo_ket_red	PF00248	NAD(P)-linked oxidoreductase superfamily protein, aldo/keto reductase family protein
	FveAKR23	gene23512-v1.0-hybrid	mrna23512.1-v1.0-hybrid	LG3	18467687	18471786	8	4.6e-41	353	1062	B	Aldo_ket_red	PF00248	NAD(P)-linked oxidoreductase superfamily protein, aldo/keto reductase family protein
	FveAKR24	gene22145-v1.0-hybrid	mrna22145.1-v1.0-hybrid	LG4	24174474	24176874	5	3.6e-35	258	777	A	Aldo_ket_red	PF00248	NAD(P)-linked oxidoreductase superfamily protein, aldo/keto reductase family protein
	FveAKR25	gene09319-v1.0-hybrid	mrna09319.1-v1.0-hybrid	LG5	9694595	9698069	3	5.3e-34	294	885	A	Aldo_ket_red	PF00248	NAD(P)-linked oxidoreductase superfamily protein, aldo/keto reductase family protein
	FveAKR26	gene16555-v1.0-hybrid	mrna16555.1-v1.0-hybrid	LG1	19835106	19836898	5	3.3e-32	226	681	B	Aldo_ket_red	PF00248	NAD(P)-linked oxidoreductase superfamily protein, aldo/keto reductase family protein
	FveAKR27	gene28920-v1.0-hybrid	mrna28920.1-v1.0-hybrid	LG4	755954	757987	5	7.6e-28	235	708	B	Aldo_ket_red	PF00248	NAD(P)-linked oxidoreductase superfamily protein, aldo/keto reductase family protein
	FveAKR28	gene18361-v1.0-hybrid	mrna18361.1-v1.0-hybrid	LG6	5716087	5717043	3	2.4e-27	197	594	A	Aldo_ket_red	PF00248	NAD(P)-linked oxidoreductase superfamily protein, aldo/keto reductase family protein
	FveAKR29	gene18360-v1.0-hybrid	mrna18360.1-v1.0-hybrid	LG6	5714861	5715809	4	3e-19	137	414	A	Aldo_ket_red	PF00248	NAD(P)-linked oxidoreductase superfamily protein, aldo/keto reductase family protein
	FveAKR30	gene18359-v1.0-hybrid	mrna18359.1-v1.0-hybrid	LG6	5707576	5714310	13	7e-18	417	1254	A	Aldo_ket_red	PF00248	NAD(P)-linked oxidoreductase superfamily protein, aldo/keto reductase family protein
	FveAKR31	gene16552-v1.0-hybrid	mrna16552.1-v1.0-hybrid	LG1	19820232	19821724	3	6e-16	182	549	B	Aldo_ket_red	PF00248	NAD(P)-linked oxidoreductase superfamily protein, aldo/keto reductase family protein
	FveAKR32	gene18366-v1.0-hybrid	mrna18366.1-v1.0-hybrid	LG6	5723489	5724316	4	3.5e-11	112	339	A	Aldo_ket_red	PF00248	NAD(P)-linked oxidoreductase superfamily protein, aldo/keto reductase family protein
	FveAKR33	gene07577-v1.0-hybrid	mrna07577.1-v1.0-hybrid	unanchored	8262195	8262956	3	2.8e-09	102	309	A	Aldo_ket_red	PF00248	NAD(P)-linked oxidoreductase superfamily protein, aldo/keto reductase family protein
Brassica napa	BnaAKR-A01	GSBRNA2T00004831001	GSBRNA2T00004831001	chrAnn_random	39138276	39139947	5	3.2e-73	337	1014	B	Aldo_ket_red	PF00248	NAD(P)-linked oxidoreductase superfamily protein, aldo/keto reductase family protein
	BnaAKR-A02	GSBRNA2T00150248001	GSBRNA2T00150248001	chrA10	1477554	1479012	5	1.6e-71	328	987	B	Aldo_ket_red	PF00248	NAD(P)-linked oxidoreductase superfamily protein, aldo/keto reductase family protein
	BnaAKR-A03	GSBRNA2T00089688001	GSBRNA2T00089688001	chrA08	18504091	18506382	5	6.2e-71	328	987	B	Aldo_ket_red	PF00248	NAD(P)-linked oxidoreductase superfamily protein, aldo/keto reductase family protein
	BnaAKR-A04	GSBRNA2T00150280001	GSBRNA2T00150280001	chrA10	1361606	1364368	9	3.3e-70	458	1377	B	Aldo_ket_red	PF00248	NAD(P)-linked oxidoreductase superfamily protein, aldo/keto reductase family protein
	BnaAKR-A05	GSBRNA2T00083259001	GSBRNA2T00083259001	chrA03	27469546	27471072	5	6.8e-64	323	972	B	Aldo_ket_red	PF00248	NAD(P)-linked oxidoreductase superfamily protein, aldo/keto reductase family protein
	BnaAKR-A06	GSBRNA2T00089478001	GSBRNA2T00089478001	chrA08	10438239	10440118	5	2.7e-63	316	951	B	Aldo_ket_red	PF00248	NAD(P)-linked oxidoreductase superfamily protein, aldo/keto reductase family protein
	BnaAKR-A07	GSBRNA2T00089771001	GSBRNA2T00089771001	chrA08	18805222	18807926	10	1.8e-61	377	1134	B	Aldo_ket_red	PF00248	NAD(P)-linked oxidoreductase superfamily protein, aldo/keto reductase family protein
	BnaAKR-A08	GSBRNA2T00078995001	GSBRNA2T00078995001	chrA10	5376966	5378687	6	1.8e-61	361	1086	B	Aldo_ket_red	PF00248	NAD(P)-linked oxidoreductase superfamily protein, aldo/keto reductase family protein
	BnaAKR-A09	GSBRNA2T00124902001	GSBRNA2T00124902001	chrA03	8170017	8172031	7	9.3e-59	315	948	A	Aldo_ket_red	PF00248	NAD(P)-linked oxidoreductase superfamily protein, aldo/keto reductase family protein
	BnaAKR-A10	GSBRNA2T00043979001	GSBRNA2T00043979001	chrA05_random	377982	380135	7	2.7e-58	315	948	A	Aldo_ket_red	PF00248	NAD(P)-linked oxidoreductase superfamily protein, aldo/keto reductase family protein
	BnaAKR-A11	GSBRNA2T00043981001	GSBRNA2T00043981001	chrA05_random	382691	384407	7	7.3e-55	309	930	A	Aldo_ket_red	PF00248	NAD(P)-linked oxidoreductase superfamily protein, aldo/keto reductase family protein
	BnaAKR-A12	GSBRNA2T00087378001	GSBRNA2T00087378001	chrAnn_random	34592545	34594486	7	7.7e-55	301	906	A	Aldo_ket_red	PF00248	NAD(P)-linked oxidoreductase superfamily protein, aldo/keto reductase family protein
	BnaAKR-A13	GSBRNA2T00116937001	GSBRNA2T00116937001	chrA05	3676505	3678299	6	9.9e-54	315	948	A	Aldo_ket_red	PF00248	NAD(P)-linked oxidoreductase superfamily protein, aldo/keto reductase family protein
	BnaAKR-A14	GSBRNA2T00078268001	GSBRNA2T00078268001	chrA09	30019205	30021179	6	2.6e-53	309	930	A	Aldo_ket_red	PF00248	NAD(P)-linked oxidoreductase superfamily protein, aldo/keto reductase family protein
	BnaAKR-A15	GSBRNA2T00118674001	GSBRNA2T00118674001	chrA07	11845241	11847672	9	1.1e-51	382	1149	B	Aldo_ket_red	PF00248	NAD(P)-linked oxidoreductase superfamily protein, aldo/keto reductase family protein
	BnaAKR-A16	GSBRNA2T00132698001	GSBRNA2T00132698001	chrA05	1652644	1655492	4	5.2e-51	325	978	A	Aldo_ket_red	PF00248	NAD(P)-linked oxidoreductase superfamily protein, aldo/keto reductase family protein
	BnaAKR-A17	GSBRNA2T00012003001	GSBRNA2T00012003001	chrA09_random	2922231	2924085	7	5.5e-51	311	936	A	Aldo_ket_red	PF00248	NAD(P)-linked oxidoreductase superfamily protein, aldo/keto reductase family protein
	BnaAKR-A18	GSBRNA2T00066915001	GSBRNA2T00066915001	chrAnn_random	29334919	29336775	5	5.2e-50	316	951	A	Aldo_ket_red	PF00248	NAD(P)-linked oxidoreductase superfamily protein, aldo/keto reductase family protein
	BnaAKR-A19	GSBRNA2T00046062001	GSBRNA2T00046062001	chrA02	23943973	23945835	5	5.8e-49	316	951	A	Aldo_ket_red	PF00248	NAD(P)-linked oxidoreductase superfamily protein, aldo/keto reductase family protein
	BnaAKR-A20	GSBRNA2T00109861001	GSBRNA2T00109861001	chrA06	15275260	15276810	5	9.1e-49	316	951	A	Aldo_ket_red	PF00248	NAD(P)-linked oxidoreductase superfamily protein, aldo/keto reductase family protein
	BnaAKR-A21	GSBRNA2T00049202001	GSBRNA2T00049202001	chrA03	85066	86845	8	1.6e-48	322	969	A	Aldo_ket_red	PF00248	NAD(P)-linked oxidoreductase superfamily protein, aldo/keto reductase family protein
	BnaAKR-A22	GSBRNA2T00116939001	GSBRNA2T00116939001	chrA05	3680579	3682087	5	4.1e-46	259	780	A	Aldo_ket_red	PF00248	NAD(P)-linked oxidoreductase superfamily protein, aldo/keto reductase family protein
	BnaAKR-A23	GSBRNA2T00124900001	GSBRNA2T00124900001	chrA03	8175244	8178019	8	5.7e-46	306	921	A	Aldo_ket_red	PF00248	NAD(P)-linked oxidoreductase superfamily protein, aldo/keto reductase family protein
	BnaAKR-A24	GSBRNA2T00081574001	GSBRNA2T00081574001	chrA09	8216820	8217850	3	1.1e-28	182	549	A	Aldo_ket_red	PF00248	NAD(P)-linked oxidoreductase superfamily protein, aldo/keto reductase family protein
	BnaAKR-A25	GSBRNA2T00005601001	GSBRNA2T00005601001	chrA01	18374220	18376335	10	2e-21	363	1092	B	Aldo_ket_red	PF00248	NAD(P)-linked oxidoreductase superfamily protein, aldo/keto reductase family protein
	BnaAKR-A26	GSBRNA2T00116936001	GSBRNA2T00116936001	chrA05	3672088	3673991	4	3e-14	170	513	A	Aldo_ket_red	PF00248	NAD(P)-linked oxidoreductase superfamily protein, aldo/keto reductase family protein
	BnaAKR-C01	GSBRNA2T00020587001	GSBRNA2T00020587001	chrC04_random	1054075	1059183	14	5.7e-113	600	1803	A	Aldo_ket_red	PF00248	NAD(P)-linked oxidoreductase superfamily protein, aldo/keto reductase family protein
	BnaAKR-C02	GSBRNA2T00002780001	GSBRNA2T00002780001	chrC05	1337374	1339070	5	5.2e-71	328	987	B	Aldo_ket_red	PF00248	NAD(P)-linked oxidoreductase superfamily protein, aldo/keto reductase family protein
	BnaAKR-C03	GSBRNA2T00145265001	GSBRNA2T00145265001	chrC08	652970	655216	5	1.6e-70	328	987	B	Aldo_ket_red	PF00248	NAD(P)-linked oxidoreductase superfamily protein, aldo/keto reductase family protein
	BnaAKR-C04	GSBRNA2T00002761001	GSBRNA2T00002761001	chrC05	1236926	1240055	9	1.1e-69	413	1242	B	Aldo_ket_red	PF00248	NAD(P)-linked oxidoreductase superfamily protein, aldo/keto reductase family protein
	BnaAKR-C05	GSBRNA2T00099918001	GSBRNA2T00099918001	chrC07	42971336	42972902	5	3.4e-64	323	972	B	Aldo_ket_red	PF00248	NAD(P)-linked oxidoreductase superfamily protein, aldo/keto reductase family protein
	BnaAKR-C06	GSBRNA2T00145121001	GSBRNA2T00145121001	chrC08	1370452	1373224	10	9.4e-62	377	1134	B	Aldo_ket_red	PF00248	NAD(P)-linked oxidoreductase superfamily protein, aldo/keto reductase family protein
	BnaAKR-C07	GSBRNA2T00010193001	GSBRNA2T00010193001	chrC09	32685720	32687460	6	2.2e-59	362	1089	B	Aldo_ket_red	PF00248	NAD(P)-linked oxidoreductase superfamily protein, aldo/keto reductase family protein
	BnaAKR-C08	GSBRNA2T00026174001	GSBRNA2T00026174001	chrC03_random	488005	490110	7	3.9e-59	315	948	A	Aldo_ket_red	PF00248	NAD(P)-linked oxidoreductase superfamily protein, aldo/keto reductase family protein
	BnaAKR-C09	GSBRNA2T00020589001	GSBRNA2T00020589001	chrC04_random	1064141	1066800	7	6.8e-55	303	912	A	Aldo_ket_red	PF00248	NAD(P)-linked oxidoreductase superfamily protein, aldo/keto reductase family protein
	BnaAKR-C10	GSBRNA2T00020581001	GSBRNA2T00020581001	chrC04_random	1039252	1041085	6	6.6e-54	322	969	A	Aldo_ket_red	PF00248	NAD(P)-linked oxidoreductase superfamily protein, aldo/keto reductase family protein
	BnaAKR-C11	GSBRNA2T00020588001	GSBRNA2T00020588001	chrC04_random	1060750	1062678	7	7e-53	311	936	A	Aldo_ket_red	PF00248	NAD(P)-linked oxidoreductase superfamily protein, aldo/keto reductase family protein
	BnaAKR-C12	GSBRNA2T00020591001	GSBRNA2T00020591001	chrC04_random	1069129	1071039	7	7e-53	311	936	A	Aldo_ket_red	PF00248	NAD(P)-linked oxidoreductase superfamily protein, aldo/keto reductase family protein
	BnaAKR-C13	GSBRNA2T00136992001	GSBRNA2T00136992001	chrC08	33476120	33478048	6	9.3e-53	309	930	A	Aldo_ket_red	PF00248	NAD(P)-linked oxidoreductase superfamily protein, aldo/keto reductase family protein
	BnaAKR-C14	GSBRNA2T00109039001	GSBRNA2T00109039001	chrC08	26748150	26749843	7	3.9e-52	311	936	A	Aldo_ket_red	PF00248	NAD(P)-linked oxidoreductase superfamily protein, aldo/keto reductase family protein
	BnaAKR-C15	GSBRNA2T00046454001	GSBRNA2T00046454001	chrC09	11434957	11437693	5	8.8e-51	327	984	A	Aldo_ket_red	PF00248	NAD(P)-linked oxidoreductase superfamily protein, aldo/keto reductase family protein
	BnaAKR-C16	GSBRNA2T00134129001	GSBRNA2T00134129001	chrC03	78653	80414	8	1.9e-49	322	969	A	Aldo_ket_red	PF00248	NAD(P)-linked oxidoreductase superfamily protein, aldo/keto reductase family protein
	BnaAKR-C17	GSBRNA2T00022932001	GSBRNA2T00022932001	chrC03_random	3030680	3032234	5	1.6e-48	316	951	A	Aldo_ket_red	PF00248	NAD(P)-linked oxidoreductase superfamily protein, aldo/keto reductase family protein
	BnaAKR-C18	GSBRNA2T00056104001	GSBRNA2T00056104001	chrC01	26772524	26773786	5	2.2e-46	253	762	B	Aldo_ket_red	PF00248	NAD(P)-linked oxidoreductase superfamily protein, aldo/keto reductase family protein
	BnaAKR-C19	GSBRNA2T00148275001	GSBRNA2T00148275001	chrC04	14672411	14674443	9	2.6e-46	339	1020	B	Aldo_ket_red	PF00248	NAD(P)-linked oxidoreductase superfamily protein, aldo/keto reductase family protein
	BnaAKR-C20	GSBRNA2T00026177001	GSBRNA2T00026177001	chrC03_random	504167	506229	5	2.8e-43	253	762	A	Aldo_ket_red	PF00248	NAD(P)-linked oxidoreductase superfamily protein, aldo/keto reductase family protein
	BnaAKR-C21	GSBRNA2T00020583001	GSBRNA2T00020583001	chrC04_random	1045183	1047200	6	8e-38	254	765	A	Aldo_ket_red	PF00248	NAD(P)-linked oxidoreductase superfamily protein, aldo/keto reductase family protein
	BnaAKR-C22	GSBRNA2T00080202001	GSBRNA2T00080202001	chrCnn_random	10571477	10574751	6	1.9e-30	258	777	A	Aldo_ket_red	PF00248	NAD(P)-linked oxidoreductase superfamily protein, aldo/keto reductase family protein
	BnaAKR-C23	GSBRNA2T00040070001	GSBRNA2T00040070001	chrC03	56249433	56251126	6	6.4e-28	304	915	B	Aldo_ket_red	PF00248	NAD(P)-linked oxidoreductase superfamily protein, aldo/keto reductase family protein
	BnaAKR-C24	GSBRNA2T00057136001	GSBRNA2T00057136001	chrC08	36562153	36562995	3	1.5e-25	211	636	B	Aldo_ket_red	PF00248	NAD(P)-linked oxidoreductase superfamily protein, aldo/keto reductase family protein
	BnaAKR-C25	GSBRNA2T00025578001	GSBRNA2T00025578001	chrCnn_random	32543004	32543333	1	8.7e-08	109	330	A	Aldo_ket_red	PF00248	NAD(P)-linked oxidoreductase superfamily protein, aldo/keto reductase family protein
	BnaAKR-C26	GSBRNA2T00020578001	GSBRNA2T00020578001	chrC04_random	1017562	1018594	5	4.3e-07	144	435	A	Aldo_ket_red	PF00248	NAD(P)-linked oxidoreductase superfamily protein, aldo/keto reductase family protein
Brassica oleracea	BolAKR01	Bol040918	Bol040918	C05	1304610	1306054	5	2.3e-71	328	987	B	Aldo_ket_red	PF00248	NAD(P)-linked oxidoreductase superfamily protein, aldo/keto reductase family protein
	BolAKR02	Bol014366	Bol014366	C03	52403885	52405484	5	4.1e-71	331	996	B	Aldo_ket_red	PF00248	NAD(P)-linked oxidoreductase superfamily protein, aldo/keto reductase family protein
	BolAKR03	Bol011573	Bol011573	C08	2568913	2570806	5	7.1e-71	328	987	B	Aldo_ket_red	PF00248	NAD(P)-linked oxidoreductase superfamily protein, aldo/keto reductase family protein
	BolAKR04	Bol014364	Bol014364	C03	52414965	52416720	5	3.8e-70	376	1131	B	Aldo_ket_red	PF00248	NAD(P)-linked oxidoreductase superfamily protein, aldo/keto reductase family protein
	BolAKR05	Bol040892	Bol040892	C05	1191425	1194035	7	5.2e-70	419	1260	B	Aldo_ket_red	PF00248	NAD(P)-linked oxidoreductase superfamily protein, aldo/keto reductase family protein
	BolAKR06	Bol007395	Bol007395	Scaffold000262	599068	600529	5	1.4e-68	343	1032	B	Aldo_ket_red	PF00248	NAD(P)-linked oxidoreductase superfamily protein, aldo/keto reductase family protein
	BolAKR07	Bol033832	Bol033832	C07	46641826	46643191	5	1.5e-64	323	972	B	Aldo_ket_red	PF00248	NAD(P)-linked oxidoreductase superfamily protein, aldo/keto reductase family protein
	BolAKR08	Bol023354	Bol023354	C08	1840452	1843055	10	6.8e-62	377	1134	B	Aldo_ket_red	PF00248	NAD(P)-linked oxidoreductase superfamily protein, aldo/keto reductase family protein
	BolAKR09	Bol030328	Bol030328	C09	20772569	20774081	6	2.6e-61	362	1089	B	Aldo_ket_red	PF00248	NAD(P)-linked oxidoreductase superfamily protein, aldo/keto reductase family protein
	BolAKR10	Bol005529	Bol005529	C03	9817704	9819583	7	7.7e-60	315	948	A	Aldo_ket_red	PF00248	NAD(P)-linked oxidoreductase superfamily protein, aldo/keto reductase family protein
	BolAKR11	Bol025586	Bol025586	C04	5290213	5292127	7	1.8e-57	315	948	A	Aldo_ket_red	PF00248	NAD(P)-linked oxidoreductase superfamily protein, aldo/keto reductase family protein
	BolAKR12	Bol025584	Bol025584	C04	5280609	5282124	7	3.1e-55	303	912	A	Aldo_ket_red	PF00248	NAD(P)-linked oxidoreductase superfamily protein, aldo/keto reductase family protein
	BolAKR13	Bol025590	Bol025590	C04	5305750	5307137	6	3e-54	294	885	A	Aldo_ket_red	PF00248	NAD(P)-linked oxidoreductase superfamily protein, aldo/keto reductase family protein
	BolAKR14	Bol014359	Bol014359	C03	52451913	52453250	4	4.2e-54	266	801	B	Aldo_ket_red	PF00248	NAD(P)-linked oxidoreductase superfamily protein, aldo/keto reductase family protein
	BolAKR15	Bol045875	Bol045875	C08	35822625	35824271	6	4.2e-53	309	930	A	Aldo_ket_red	PF00248	NAD(P)-linked oxidoreductase superfamily protein, aldo/keto reductase family protein
	BolAKR16	Bol005528	Bol005528	C03	9826339	9834044	7	4.6e-53	321	966	A	Aldo_ket_red	PF00248	NAD(P)-linked oxidoreductase superfamily protein, aldo/keto reductase family protein
	BolAKR17	Bol013447	Bol013447	Scaffold000187	1027736	1029862	9	1.1e-51	382	1149	B	Aldo_ket_red	PF00248	NAD(P)-linked oxidoreductase superfamily protein, aldo/keto reductase family protein
	BolAKR18	Bol025157	Bol025157	C08	28698660	28700224	7	1.9e-51	289	870	A	Aldo_ket_red	PF00248	NAD(P)-linked oxidoreductase superfamily protein, aldo/keto reductase family protein
	BolAKR19	Bol014365	Bol014365	C03	52406897	52408293	4	2e-51	258	777	B	Aldo_ket_red	PF00248	NAD(P)-linked oxidoreductase superfamily protein, aldo/keto reductase family protein
	BolAKR20	Bol001029	Bol001029	Scaffold000478	58069	59401	4	3.8e-51	323	972	A	Aldo_ket_red	PF00248	NAD(P)-linked oxidoreductase superfamily protein, aldo/keto reductase family protein
	BolAKR21	Bol020685	Bol020685	Scaffold000121_P2	173578	175232	5	8.3e-50	316	951	A	Aldo_ket_red	PF00248	NAD(P)-linked oxidoreductase superfamily protein, aldo/keto reductase family protein
	BolAKR22	Bol024793	Bol024793	Scaffold000091	957503	959041	5	5.1e-49	316	951	A	Aldo_ket_red	PF00248	NAD(P)-linked oxidoreductase superfamily protein, aldo/keto reductase family protein
	BolAKR23	Bol005672	Bol005672	Scaffold000295	447246	448912	8	1.6e-48	322	969	A	Aldo_ket_red	PF00248	NAD(P)-linked oxidoreductase superfamily protein, aldo/keto reductase family protein
	BolAKR24	Bol014367	Bol014367	C03	52395262	52396329	4	3.3e-46	255	768	B	Aldo_ket_red	PF00248	NAD(P)-linked oxidoreductase superfamily protein, aldo/keto reductase family protein
	BolAKR25	Bol014358	Bol014358	C03	52454236	52455863	3	2.1e-41	255	768	B	Aldo_ket_red	PF00248	NAD(P)-linked oxidoreductase superfamily protein, aldo/keto reductase family protein
	BolAKR26	Bol007400	Bol007400	Scaffold000262	641157	642019	4	1.4e-34	142	429	B	Aldo_ket_red	PF00248	NAD(P)-linked oxidoreductase superfamily protein, aldo/keto reductase family protein
	BolAKR27	Bol014565	Bol014565	Scaffold000173	766453	768874	6	4.2e-29	231	696	A	Aldo_ket_red	PF00248	NAD(P)-linked oxidoreductase superfamily protein, aldo/keto reductase family protein
	BolAKR28	Bol007396	Bol007396	Scaffold000262	602685	604028	4	5.3e-26	138	417	B	Aldo_ket_red	PF00248	NAD(P)-linked oxidoreductase superfamily protein, aldo/keto reductase family protein
	BolAKR29	Bol017556	Bol017556	C03	53074505	53076081	4	5.4e-19	254	765	B	Aldo_ket_red	PF00248	NAD(P)-linked oxidoreductase superfamily protein, aldo/keto reductase family protein
	BolAKR30	Bol039796	Bol039796	C03	8688294	8689085	4	8.2e-17	173	522	A	Aldo_ket_red	PF00248	NAD(P)-linked oxidoreductase superfamily protein, aldo/keto reductase family protein
	BolAKR31	Bol014368	Bol014368	C03	52394954	52395226	1	8.2e-14	90	273	B	Aldo_ket_red	PF00248	NAD(P)-linked oxidoreductase superfamily protein, aldo/keto reductase family protein
	BolAKR32	Bol014360	Bol014360	C03	52451520	52451795	1	8.4e-14	91	276	B	Aldo_ket_red	PF00248	NAD(P)-linked oxidoreductase superfamily protein, aldo/keto reductase family protein
	BolAKR33	Bol000303	Bol000303	Scaffold000750	5365	5727	1	3.5e-11	120	363	B	Aldo_ket_red	PF00248	NAD(P)-linked oxidoreductase superfamily protein, aldo/keto reductase family protein
	BolAKR34	Bol031285	Bol031285	C08	39187614	39187886	1	9.8e-06	90	273	B	Aldo_ket_red	PF00248	NAD(P)-linked oxidoreductase superfamily protein, aldo/keto reductase family protein
Brassica rapa	BraAKR01	Bra031485	Bra031485	A01	17014204	17015654	5	1.8e-76	360	1083	B	Aldo_ket_red	PF00248	NAD(P)-linked oxidoreductase superfamily protein, aldo/keto reductase family protein
	BraAKR02	Bra031486	Bra031486	A01	17010192	17011619	5	1.1e-72	336	1011	B	Aldo_ket_red	PF00248	NAD(P)-linked oxidoreductase superfamily protein, aldo/keto reductase family protein
	BraAKR03	Bra027140	Bra027140	A09	8749669	8751270	5	1.4e-72	334	1005	B	Aldo_ket_red	PF00248	NAD(P)-linked oxidoreductase superfamily protein, aldo/keto reductase family protein
	BraAKR04	Bra015342	Bra015342	A10	2383949	2385347	5	6.5e-72	328	987	B	Aldo_ket_red	PF00248	NAD(P)-linked oxidoreductase superfamily protein, aldo/keto reductase family protein
	BraAKR05	Bra030584	Bra030584	A08	21210376	21212271	5	6.4e-71	328	987	B	Aldo_ket_red	PF00248	NAD(P)-linked oxidoreductase superfamily protein, aldo/keto reductase family protein
	BraAKR06	Bra015315	Bra015315	A10	2516569	2522518	9	3.6e-70	420	1263	B	Aldo_ket_red	PF00248	NAD(P)-linked oxidoreductase superfamily protein, aldo/keto reductase family protein
	BraAKR07	Bra027142	Bra027142	A09	8758514	8760266	4	6.5e-67	367	1104	B	Aldo_ket_red	PF00248	NAD(P)-linked oxidoreductase superfamily protein, aldo/keto reductase family protein
	BraAKR08	Bra027134	Bra027134	A09	8714338	8715883	5	5.6e-66	341	1026	B	Aldo_ket_red	PF00248	NAD(P)-linked oxidoreductase superfamily protein, aldo/keto reductase family protein
	BraAKR09	Bra036989	Bra036989	A03	29056835	29058168	5	3.1e-64	323	972	B	Aldo_ket_red	PF00248	NAD(P)-linked oxidoreductase superfamily protein, aldo/keto reductase family protein
	BraAKR10	Bra003045	Bra003045	A10	5742839	5744358	6	3.6e-63	361	1086	B	Aldo_ket_red	PF00248	NAD(P)-linked oxidoreductase superfamily protein, aldo/keto reductase family protein
	BraAKR11	Bra030661	Bra030661	A08	20912509	20914925	10	1.3e-61	377	1134	B	Aldo_ket_red	PF00248	NAD(P)-linked oxidoreductase superfamily protein, aldo/keto reductase family protein
	BraAKR12	Bra000018	Bra000018	A03	8870291	8872142	7	6.4e-59	315	948	A	Aldo_ket_red	PF00248	NAD(P)-linked oxidoreductase superfamily protein, aldo/keto reductase family protein
	BraAKR13	Bra000019	Bra000019	A03	8874450	8877258	7	5.6e-57	315	948	A	Aldo_ket_red	PF00248	NAD(P)-linked oxidoreductase superfamily protein, aldo/keto reductase family protein
	BraAKR14	Bra005162	Bra005162	A05	3767697	3769488	7	1e-56	310	933	A	Aldo_ket_red	PF00248	NAD(P)-linked oxidoreductase superfamily protein, aldo/keto reductase family protein
	BraAKR15	Bra005163	Bra005163	A05	3772805	3774313	7	3.1e-55	301	906	A	Aldo_ket_red	PF00248	NAD(P)-linked oxidoreductase superfamily protein, aldo/keto reductase family protein
	BraAKR16	Bra005159	Bra005159	A05	3760622	3762011	6	1.5e-54	315	948	A	Aldo_ket_red	PF00248	NAD(P)-linked oxidoreductase superfamily protein, aldo/keto reductase family protein
	BraAKR17	Bra005161	Bra005161	A05	3764714	3766689	7	7e-54	313	942	A	Aldo_ket_red	PF00248	NAD(P)-linked oxidoreductase superfamily protein, aldo/keto reductase family protein
	BraAKR18	Bra031177	Bra031177	A09	32156210	32157820	6	1e-53	309	930	A	Aldo_ket_red	PF00248	NAD(P)-linked oxidoreductase superfamily protein, aldo/keto reductase family protein
	BraAKR19	Bra012005	Bra012005	A07	10658621	10660781	9	3.4e-52	382	1149	B	Aldo_ket_red	PF00248	NAD(P)-linked oxidoreductase superfamily protein, aldo/keto reductase family protein
	BraAKR20	Bra027828	Bra027828	A09	9039704	9042242	5	8.2e-52	367	1104	A	Aldo_ket_red	PF00248	NAD(P)-linked oxidoreductase superfamily protein, aldo/keto reductase family protein
	BraAKR21	Bra007032	Bra007032	A09	26938085	26939715	7	2.2e-51	311	936	A	Aldo_ket_red	PF00248	NAD(P)-linked oxidoreductase superfamily protein, aldo/keto reductase family protein
	BraAKR22	Bra029262	Bra029262	A02	26253415	26255084	5	1.8e-50	316	951	A	Aldo_ket_red	PF00248	NAD(P)-linked oxidoreductase superfamily protein, aldo/keto reductase family protein
	BraAKR23	Bra005672	Bra005672	A03	76123	77776	8	9.9e-50	322	969	A	Aldo_ket_red	PF00248	NAD(P)-linked oxidoreductase superfamily protein, aldo/keto reductase family protein
	BraAKR24	Bra010080	Bra010080	A06	19257199	19258746	5	3.7e-49	316	951	A	Aldo_ket_red	PF00248	NAD(P)-linked oxidoreductase superfamily protein, aldo/keto reductase family protein
	BraAKR25	Bra027138	Bra027138	A09	8733904	8735393	4	2.2e-41	252	759	B	Aldo_ket_red	PF00248	NAD(P)-linked oxidoreductase superfamily protein, aldo/keto reductase family protein
	BraAKR26	Bra027135	Bra027135	A09	8716567	8718267	3	2.2e-40	255	768	B	Aldo_ket_red	PF00248	NAD(P)-linked oxidoreductase superfamily protein, aldo/keto reductase family protein
	BraAKR27	Bra027139	Bra027139	A09	8736879	8738636	3	4.8e-39	253	762	B	Aldo_ket_red	PF00248	NAD(P)-linked oxidoreductase superfamily protein, aldo/keto reductase family protein
	BraAKR28	Bra025444	Bra025444	A04	8701723	8702942	3	4.7e-16	247	744	B	Aldo_ket_red	PF00248	NAD(P)-linked oxidoreductase superfamily protein, aldo/keto reductase family protein
	BraAKR29	Bra005158	Bra005158	A05	3755528	3757835	4	1.7e-12	188	567	A	Aldo_ket_red	PF00248	NAD(P)-linked oxidoreductase superfamily protein, aldo/keto reductase family protein
Arabidopsis thaliana	AthAKR01	AT1G60680	AT1G60680.1	Chr1	22347622	22349297	5	1.2e-75	346	1041	B	Aldo_ket_red	PF00248	NAD(P)-linked oxidoreductase superfamily protein, aldo/keto reductase family protein
	AthAKR02	AT1G60690	AT1G60690.1	Chr1	22349892	22351668	5	1.5e-75	345	1038	B	Aldo_ket_red	PF00248	NAD(P)-linked oxidoreductase superfamily protein, aldo/keto reductase family protein
	AthAKR03	AT1G60710	AT1G60710.1	Chr1	22354753	22356761	5	3.4e-75	345	1038	B	Aldo_ket_red	PF00248	NAD(P)-linked oxidoreductase superfamily protein, aldo/keto reductase family protein
	AthAKR04	AT1G60750	AT1G60750.1	Chr1	22362293	22363854	5	3.2e-73	330	993	B	Aldo_ket_red	PF00248	NAD(P)-linked oxidoreductase superfamily protein, aldo/keto reductase family protein
	AthAKR05	AT1G10810	AT1G10810.1	Chr1	3599271	3600877	5	1.8e-71	344	1035	B	Aldo_ket_red	PF00248	NAD(P)-linked oxidoreductase superfamily protein, aldo/keto reductase family protein
	AthAKR06	AT1G04690	AT1G04690.1	Chr1	1313564	1315750	5	5.8e-71	328	987	B	Aldo_ket_red	PF00248	NAD(P)-linked oxidoreductase superfamily protein, aldo/keto reductase family protein
	AthAKR07	AT1G60730	AT1G60730.1	Chr1	22358035	22360158	5	8.3e-71	345	1038	B	Aldo_ket_red	PF00248	NAD(P)-linked oxidoreductase superfamily protein, aldo/keto reductase family protein
	AthAKR08	AT1G04420	AT1G04420.1	Chr1	1191608	1193884	8	3.3e-70	412	1239	B	Aldo_ket_red	PF00248	NAD(P)-linked oxidoreductase superfamily protein, aldo/keto reductase family protein
	AthAKR09	AT4G33670	AT4G33670.1	Chr4	16169523	16171561	5	2.3e-66	319	960	B	Aldo_ket_red	PF00248	NAD(P)-linked oxidoreductase superfamily protein, aldo/keto reductase family protein
	AthAKR10	AT5G53580	AT5G53580.1	Chr5	21765054	21767000	7	8.7e-63	365	1098	B	Aldo_ket_red	PF00248	NAD(P)-linked oxidoreductase superfamily protein, aldo/keto reductase family protein
	AthAKR11	AT1G06690	AT1G06690.1	Chr1	2049602	2052154	10	3.3e-62	377	1134	B	Aldo_ket_red	PF00248	NAD(P)-linked oxidoreductase superfamily protein, aldo/keto reductase family protein
	AthAKR12	AT2G21260	AT2G21260.1	Chr2	9105583	9107380	6	7.9e-56	309	930	A	Aldo_ket_red	PF00248	NAD(P)-linked oxidoreductase superfamily protein, aldo/keto reductase family protein
	AthAKR13	AT2G37760	AT2G37760.1	Chr2	15831862	15833920	7	2.6e-55	311	936	A	Aldo_ket_red	PF00248	NAD(P)-linked oxidoreductase superfamily protein, aldo/keto reductase family protein
	AthAKR14	AT2G37790	AT2G37790.1	Chr2	15838764	15840932	7	2.6e-54	314	945	A	Aldo_ket_red	PF00248	NAD(P)-linked oxidoreductase superfamily protein, aldo/keto reductase family protein
	AthAKR15	AT2G21250	AT2G21250.1	Chr2	9103207	9105187	6	9.1e-54	309	930	A	Aldo_ket_red	PF00248	NAD(P)-linked oxidoreductase superfamily protein, aldo/keto reductase family protein
	AthAKR16	AT3G53880	AT3G53880.1	Chr3	19953173	19955290	7	1.3e-53	315	948	A	Aldo_ket_red	PF00248	NAD(P)-linked oxidoreductase superfamily protein, aldo/keto reductase family protein
	AthAKR17	AT2G27680	AT2G27680.1	Chr2	11803811	11806013	9	1.8e-52	384	1155	B	Aldo_ket_red	PF00248	NAD(P)-linked oxidoreductase superfamily protein, aldo/keto reductase family protein
	AthAKR18	AT1G59950	AT1G59950.1	Chr1	22068033	22070588	4	2.6e-52	320	963	A	Aldo_ket_red	PF00248	NAD(P)-linked oxidoreductase superfamily protein, aldo/keto reductase family protein
	AthAKR19	AT1G59960	AT1G59960.1	Chr1	22071292	22073147	4	2.7e-51	326	981	A	Aldo_ket_red	PF00248	NAD(P)-linked oxidoreductase superfamily protein, aldo/keto reductase family protein
	AthAKR20	AT5G62420	AT5G62420.1	Chr5	25064835	25066111	5	2.3e-48	316	951	A	Aldo_ket_red	PF00248	NAD(P)-linked oxidoreductase superfamily protein, aldo/keto reductase family protein
	AthAKR21	AT5G01670	AT5G01670.1	Chr5	251814	253960	8	1.5e-47	322	969	A	Aldo_ket_red	PF00248	NAD(P)-linked oxidoreductase superfamily protein, aldo/keto reductase family protein
	AthAKR22	AT2G37770	AT2G37770.1	Chr2	15834883	15837001	5	3.7e-40	283	852	A	Aldo_ket_red	PF00248	NAD(P)-linked oxidoreductase superfamily protein, aldo/keto reductase family protein
Arabidopsis lyrata	AlyAKR01	475260	475260	scaffold_2	2983712	2985907	5	9.3e-76	345	1038	B	Aldo_ket_red	PF00248	NAD(P)-linked oxidoreductase superfamily protein, aldo/keto reductase family protein
	AlyAKR02	475262	475262	scaffold_2	2994755	2996351	5	5.5e-74	346	1041	B	Aldo_ket_red	PF00248	NAD(P)-linked oxidoreductase superfamily protein, aldo/keto reductase family protein
	AlyAKR03	924983	924983	scaffold_2	2991005	2992810	5	8.2e-74	345	1038	B	Aldo_ket_red	PF00248	NAD(P)-linked oxidoreductase superfamily protein, aldo/keto reductase family protein
	AlyAKR04	475258	475258	scaffold_2	2979982	2981887	6	7.7e-73	345	1038	B	Aldo_ket_red	PF00248	NAD(P)-linked oxidoreductase superfamily protein, aldo/keto reductase family protein
	AlyAKR05	919118	919118	scaffold_1	1439295	1441701	8	2.9e-72	412	1239	B	Aldo_ket_red	PF00248	NAD(P)-linked oxidoreductase superfamily protein, aldo/keto reductase family protein
	AlyAKR06	470455	470455	scaffold_1	1589146	1591403	5	7.9e-71	328	987	B	Aldo_ket_red	PF00248	NAD(P)-linked oxidoreductase superfamily protein, aldo/keto reductase family protein
	AlyAKR07	491313	491313	scaffold_7	3168263	3170276	5	7.5e-67	319	960	B	Aldo_ket_red	PF00248	NAD(P)-linked oxidoreductase superfamily protein, aldo/keto reductase family protein
	AlyAKR08	495434	495434	scaffold_8	15837734	15839576	7	1.4e-62	361	1086	B	Aldo_ket_red	PF00248	NAD(P)-linked oxidoreductase superfamily protein, aldo/keto reductase family protein
	AlyAKR09	470691	470691	scaffold_1	2418781	2421359	10	2.8e-62	377	1134	B	Aldo_ket_red	PF00248	NAD(P)-linked oxidoreductase superfamily protein, aldo/keto reductase family protein
	AlyAKR10	919886	919886	scaffold_1	4285294	4286710	6	6.8e-61	331	996	B	Aldo_ket_red	PF00248	NAD(P)-linked oxidoreductase superfamily protein, aldo/keto reductase family protein
	AlyAKR11	482783	482783	scaffold_4	18265916	18301540	7	1e-58	315	948	A	Aldo_ket_red	PF00248	NAD(P)-linked oxidoreductase superfamily protein, aldo/keto reductase family protein
	AlyAKR12	907392	907392	scaffold_2	2978007	2979499	5	6.6e-57	353	1062	B	Aldo_ket_red	PF00248	NAD(P)-linked oxidoreductase superfamily protein, aldo/keto reductase family protein
	AlyAKR13	934469	934469	scaffold_4	18263258	18265035	7	1.3e-55	311	936	A	Aldo_ket_red	PF00248	NAD(P)-linked oxidoreductase superfamily protein, aldo/keto reductase family protein
	AlyAKR14	333154	333154	scaffold_68	23104	25095	6	2.1e-55	350	1053	A	Aldo_ket_red	PF00248	NAD(P)-linked oxidoreductase superfamily protein, aldo/keto reductase family protein
	AlyAKR15	900573	900573	scaffold_4	12460994	12463069	9	2.6e-55	386	1161	B	Aldo_ket_red	PF00248	NAD(P)-linked oxidoreductase superfamily protein, aldo/keto reductase family protein
	AlyAKR16	485781	485781	scaffold_5	16762956	16765022	7	2.3e-54	315	948	A	Aldo_ket_red	PF00248	NAD(P)-linked oxidoreductase superfamily protein, aldo/keto reductase family protein
	AlyAKR17	480985	480985	scaffold_4	217991	219923	6	8.9e-54	309	930	A	Aldo_ket_red	PF00248	NAD(P)-linked oxidoreductase superfamily protein, aldo/keto reductase family protein
	AlyAKR18	480986	480986	scaffold_4	220397	221944	6	8.2e-53	309	930	A	Aldo_ket_red	PF00248	NAD(P)-linked oxidoreductase superfamily protein, aldo/keto reductase family protein
	AlyAKR19	933276	933276	scaffold_4	12490405	12492457	9	2.2e-52	386	1161	B	Aldo_ket_red	PF00248	NAD(P)-linked oxidoreductase superfamily protein, aldo/keto reductase family protein
	AlyAKR20	358443	358443	scaffold_8	20482501	20483802	5	6.2e-49	316	951	A	Aldo_ket_red	PF00248	NAD(P)-linked oxidoreductase superfamily protein, aldo/keto reductase family protein
	AlyAKR21	475314	475314	scaffold_2	3515510	3522814	4	1.3e-48	329	990	A	Aldo_ket_red	PF00248	NAD(P)-linked oxidoreductase superfamily protein, aldo/keto reductase family protein
	AlyAKR22	486904	486904	scaffold_6	157795	159849	8	1.8e-48	322	969	A	Aldo_ket_red	PF00248	NAD(P)-linked oxidoreductase superfamily protein, aldo/keto reductase family protein
	AlyAKR23	907480	907480	scaffold_2	3524623	3526672	5	7.5e-41	306	921	A	Aldo_ket_red	PF00248	NAD(P)-linked oxidoreductase superfamily protein, aldo/keto reductase family protein
	AlyAKR24	915566	915566	scaffold_8	2005412	2009268	7	1.2e-35	384	1155	A	Aldo_ket_red	PF00248	NAD(P)-linked oxidoreductase superfamily protein, aldo/keto reductase family protein
	AlyAKR25	899762	899762	scaffold_4	2637106	2638154	7	2.1e-16	190	573	B	Aldo_ket_red	PF00248	NAD(P)-linked oxidoreductase superfamily protein, aldo/keto reductase family protein
	AlyAKR26	924984	924984	scaffold_2	2993187	2994077	3	4.8e-16	164	495	B	Aldo_ket_red	PF00248	NAD(P)-linked oxidoreductase superfamily protein, aldo/keto reductase family protein
Capsella rubella	CruAKR01	Carubv10020002m.g	Carubv10020002m	scaffold_2	2236873	2241290	8	9e-108	610	1833	A	Aldo_ket_red	PF00248	NAD(P)-linked oxidoreductase superfamily protein, aldo/keto reductase family protein
	CruAKR02	Carubv10020589m.g	Carubv10020589m	scaffold_2	1923053	1925176	5	1.2e-74	344	1035	B	Aldo_ket_red	PF00248	NAD(P)-linked oxidoreductase superfamily protein, aldo/keto reductase family protein
	CruAKR03	Carubv10020576m.g	Carubv10020576m	scaffold_2	1915301	1916984	5	3e-74	347	1044	B	Aldo_ket_red	PF00248	NAD(P)-linked oxidoreductase superfamily protein, aldo/keto reductase family protein
	CruAKR04	Carubv10022018m.g	Carubv10022018m	scaffold_2	1925766	1930342	6	3.5e-73	711	2136	B	Aldo_ket_red	PF00248	NAD(P)-linked oxidoreductase superfamily protein, aldo/keto reductase family protein
	CruAKR05	Carubv10009108m.g	Carubv10009108m	scaffold_1	1254455	1257964	9	1.6e-72	452	1359	B	Aldo_ket_red	PF00248	NAD(P)-linked oxidoreductase superfamily protein, aldo/keto reductase family protein
	CruAKR06	Carubv10009717m.g	Carubv10009717m	scaffold_1	1386449	1388944	5	1.7e-71	328	987	B	Aldo_ket_red	PF00248	NAD(P)-linked oxidoreductase superfamily protein, aldo/keto reductase family protein
	CruAKR07	Carubv10005247m.g	Carubv10005247m	scaffold_7	2506911	2509547	5	3e-66	323	972	B	Aldo_ket_red	PF00248	NAD(P)-linked oxidoreductase superfamily protein, aldo/keto reductase family protein
	CruAKR08	Carubv10011808m.g	Carubv10011808m	scaffold_1	2104620	2107426	10	3.5e-62	377	1134	B	Aldo_ket_red	PF00248	NAD(P)-linked oxidoreductase superfamily protein, aldo/keto reductase family protein
	CruAKR09	Carubv10028533m.g	Carubv10028533m	scaffold_8	7843456	7845169	7	4.2e-61	365	1098	B	Aldo_ket_red	PF00248	NAD(P)-linked oxidoreductase superfamily protein, aldo/keto reductase family protein
	CruAKR10	Carubv10023609m.g	Carubv10023609m	scaffold_4	10879335	10881379	7	2.8e-58	328	987	A	Aldo_ket_red	PF00248	NAD(P)-linked oxidoreductase superfamily protein, aldo/keto reductase family protein
	CruAKR11	Carubv10023673m.g	Carubv10023673m	scaffold_4	10884885	10887598	7	1.7e-55	314	945	A	Aldo_ket_red	PF00248	NAD(P)-linked oxidoreductase superfamily protein, aldo/keto reductase family protein
	CruAKR12	Carubv10017668m.g	Carubv10017668m	scaffold_5	10111522	10113544	7	8.4e-55	315	948	A	Aldo_ket_red	PF00248	NAD(P)-linked oxidoreductase superfamily protein, aldo/keto reductase family protein
	CruAKR13	Carubv10023681m.g	Carubv10023681m	scaffold_4	10877108	10879070	7	5.5e-54	311	936	A	Aldo_ket_red	PF00248	NAD(P)-linked oxidoreductase superfamily protein, aldo/keto reductase family protein
	CruAKR14	Carubv10023686m.g	Carubv10023686m	scaffold_4	83926	85977	6	7.4e-54	309	930	A	Aldo_ket_red	PF00248	NAD(P)-linked oxidoreductase superfamily protein, aldo/keto reductase family protein
	CruAKR15	Carubv10020642m.g	Carubv10020642m	scaffold_2	2234175	2235746	4	2.4e-52	328	987	A	Aldo_ket_red	PF00248	NAD(P)-linked oxidoreductase superfamily protein, aldo/keto reductase family protein
	CruAKR16	Carubv10028376m.g	Carubv10028376m	scaffold_8	11360420	11361776	5	2e-49	316	951	A	Aldo_ket_red	PF00248	NAD(P)-linked oxidoreductase superfamily protein, aldo/keto reductase family protein
	CruAKR17	Carubv10003758m.g	Carubv10003758m	scaffold_6	59795	61463	8	2.2e-48	322	969	A	Aldo_ket_red	PF00248	NAD(P)-linked oxidoreductase superfamily protein, aldo/keto reductase family protein
	CruAKR18	Carubv10023612m.g	Carubv10023612m	scaffold_4	6170289	6172519	9	4.6e-48	328	987	B	Aldo_ket_red	PF00248	NAD(P)-linked oxidoreductase superfamily protein, aldo/keto reductase family protein
	CruAKR19	Carubv10023616m.g	Carubv10023616m	scaffold_4	6153760	6156274	9	2.1e-46	328	987	B	Aldo_ket_red	PF00248	NAD(P)-linked oxidoreductase superfamily protein, aldo/keto reductase family protein
	CruAKR20	Carubv10008051m.g	Carubv10008051m	scaffold_187	4924	6243	5	3.6e-42	238	717	A	Aldo_ket_red	PF00248	NAD(P)-linked oxidoreductase superfamily protein, aldo/keto reductase family protein
	CruAKR21	Carubv10022266m.g	Carubv10022266m	scaffold_2	1930995	1932398	3	7.5e-41	238	717	B	Aldo_ket_red	PF00248	NAD(P)-linked oxidoreductase superfamily protein, aldo/keto reductase family protein
Capsella grandiflora	CgrAKR01	Cagra.12428s0004	Cagra.12428s0004.1	Scaffold12428	21099	22677	5	6.9e-76	346	1041	B	Aldo_ket_red	PF00248	NAD(P)-linked oxidoreductase superfamily protein, aldo/keto reductase family protein
	CgrAKR02	Cagra.12428s0002	Cagra.12428s0002.1	Scaffold12428	13163	15070	5	3.4e-75	344	1035	B	Aldo_ket_red	PF00248	NAD(P)-linked oxidoreductase superfamily protein, aldo/keto reductase family protein
	CgrAKR03	Cagra.12428s0003	Cagra.12428s0003.1	Scaffold12428	15952	20560	6	6.7e-73	714	2145	B	Aldo_ket_red	PF00248	NAD(P)-linked oxidoreductase superfamily protein, aldo/keto reductase family protein
	CgrAKR04	Cagra.1671s0059	Cagra.1671s0059.1	Scaffold1671	224571	227255	8	6.1e-72	413	1242	B	Aldo_ket_red	PF00248	NAD(P)-linked oxidoreductase superfamily protein, aldo/keto reductase family protein
	CgrAKR05	Cagra.1671s0089	Cagra.1671s0089.1	Scaffold1671	345791	348205	5	1.6e-71	328	987	B	Aldo_ket_red	PF00248	NAD(P)-linked oxidoreductase superfamily protein, aldo/keto reductase family protein
	CgrAKR06	Cagra.10221s0010	Cagra.10221s0010.1	Scaffold10221	29994	32005	5	1.2e-66	323	972	B	Aldo_ket_red	PF00248	NAD(P)-linked oxidoreductase superfamily protein, aldo/keto reductase family protein
	CgrAKR07	Cagra.1671s0293	Cagra.1671s0293.1	Scaffold1671	1069174	1072130	10	3.6e-62	377	1134	B	Aldo_ket_red	PF00248	NAD(P)-linked oxidoreductase superfamily protein, aldo/keto reductase family protein
	CgrAKR08	Cagra.2460s0008	Cagra.2460s0008.1	Scaffold2460	33753	35666	7	3.3e-61	365	1098	B	Aldo_ket_red	PF00248	NAD(P)-linked oxidoreductase superfamily protein, aldo/keto reductase family protein
	CgrAKR09	Cagra.18565s0001	Cagra.18565s0001.1	Scaffold18565	37	1801	7	1.4e-56	310	933	A	Aldo_ket_red	PF00248	NAD(P)-linked oxidoreductase superfamily protein, aldo/keto reductase family protein
	CgrAKR10	Cagra.8649s0002	Cagra.8649s0002.1	Scaffold8649	2407	4345	7	5.9e-56	311	936	A	Aldo_ket_red	PF00248	NAD(P)-linked oxidoreductase superfamily protein, aldo/keto reductase family protein
	CgrAKR11	Cagra.8649s0001	Cagra.8649s0001.1	Scaffold8649	153	2128	7	2.7e-55	314	945	A	Aldo_ket_red	PF00248	NAD(P)-linked oxidoreductase superfamily protein, aldo/keto reductase family protein
	CgrAKR12	Cagra.3285s0015	Cagra.3285s0015.1	Scaffold3285	96251	97756	4	3.1e-54	320	963	A	Aldo_ket_red	PF00248	NAD(P)-linked oxidoreductase superfamily protein, aldo/keto reductase family protein
	CgrAKR13	Cagra.2961s0029	Cagra.2961s0029.1	Scaffold2961	79196	81235	6	7e-54	332	999	A	Aldo_ket_red	PF00248	NAD(P)-linked oxidoreductase superfamily protein, aldo/keto reductase family protein
	CgrAKR14	Cagra.3285s0014	Cagra.3285s0014.1	Scaffold3285	93665	95193	4	1.3e-52	328	987	A	Aldo_ket_red	PF00248	NAD(P)-linked oxidoreductase superfamily protein, aldo/keto reductase family protein
	CgrAKR15	Cagra.3285s0016	Cagra.3285s0016.1	Scaffold3285	98773	101061	4	2.1e-50	276	828	A	Aldo_ket_red	PF00248	NAD(P)-linked oxidoreductase superfamily protein, aldo/keto reductase family protein
	CgrAKR16	Cagra.4003s0031	Cagra.4003s0031.1	Scaffold4003	129112	130464	5	1.8e-49	316	951	A	Aldo_ket_red	PF00248	NAD(P)-linked oxidoreductase superfamily protein, aldo/keto reductase family protein
	CgrAKR17	Cagra.0255s0035	Cagra.0255s0035.1	Scaffold255	118856	120526	8	6e-49	322	969	A	Aldo_ket_red	PF00248	NAD(P)-linked oxidoreductase superfamily protein, aldo/keto reductase family protein
	CgrAKR18	Cagra.2252s0022	Cagra.2252s0022.1	Scaffold2252	80501	81957	5	1.1e-45	223	669	A	Aldo_ket_red	PF00248	NAD(P)-linked oxidoreductase superfamily protein, aldo/keto reductase family protein
	CgrAKR19	Cagra.2968s0014	Cagra.2968s0014.1	Scaffold2968	64495	66016	7	2.8e-42	297	891	B	Aldo_ket_red	PF00248	NAD(P)-linked oxidoreductase superfamily protein, aldo/keto reductase family protein
	CgrAKR20	Cagra.12428s0001	Cagra.12428s0001.1	Scaffold12428	11281	12152	3	4.3e-41	204	615	B	Aldo_ket_red	PF00248	NAD(P)-linked oxidoreductase superfamily protein, aldo/keto reductase family protein
	CgrAKR21	Cagra.2968s0016	Cagra.2968s0016.1	Scaffold2968	79479	80978	7	5.6e-41	287	861	B	Aldo_ket_red	PF00248	NAD(P)-linked oxidoreductase superfamily protein, aldo/keto reductase family protein
Carica papaya	CpaAKR01	evm.TU.supercontig_44.50	evm.model.supercontig_44.50	supercontig_44	505833	515242	8	4.8e-76	421	1266	B	Aldo_ket_red	PF00248	NAD(P)-linked oxidoreductase superfamily protein, aldo/keto reductase family protein
	CpaAKR02	evm.TU.supercontig_117.82	evm.model.supercontig_117.82	supercontig_117	840619	843033	7	1.9e-75	352	1059	B	Aldo_ket_red	PF00248	NAD(P)-linked oxidoreductase superfamily protein, aldo/keto reductase family protein
	CpaAKR03	evm.TU.supercontig_7.264	evm.model.supercontig_7.264	supercontig_7	2555757	2558291	5	1.6e-74	342	1029	B	Aldo_ket_red	PF00248	NAD(P)-linked oxidoreductase superfamily protein, aldo/keto reductase family protein
	CpaAKR04	evm.TU.supercontig_44.125	evm.model.supercontig_44.125	supercontig_44	1563056	1564849	7	5.3e-74	343	1032	B	Aldo_ket_red	PF00248	NAD(P)-linked oxidoreductase superfamily protein, aldo/keto reductase family protein
	CpaAKR05	evm.TU.supercontig_9.146	evm.model.supercontig_9.146	supercontig_9	888190	892500	12	2.8e-72	346	1041	B	Aldo_ket_red	PF00248	NAD(P)-linked oxidoreductase superfamily protein, aldo/keto reductase family protein
	CpaAKR06	evm.TU.supercontig_47.55	evm.model.supercontig_47.55	supercontig_47	937023	943077	10	1.3e-63	369	1110	B	Aldo_ket_red	PF00248	NAD(P)-linked oxidoreductase superfamily protein, aldo/keto reductase family protein
	CpaAKR07	evm.TU.supercontig_20.62	evm.model.supercontig_20.62	supercontig_20	660467	664701	5	8.9e-63	298	897	B	Aldo_ket_red	PF00248	NAD(P)-linked oxidoreductase superfamily protein, aldo/keto reductase family protein
	CpaAKR08	evm.TU.supercontig_3.137	evm.model.supercontig_3.137	supercontig_3	1012938	1015466	9	1.3e-62	412	1239	B	Aldo_ket_red	PF00248	NAD(P)-linked oxidoreductase superfamily protein, aldo/keto reductase family protein
	CpaAKR09	evm.TU.contig_30379	evm.TU.contig_30379.1	contig_30379	627	2929	4	2.3e-59	316	951	A	Aldo_ket_red	PF00248	NAD(P)-linked oxidoreductase superfamily protein, aldo/keto reductase family protein
	CpaAKR10	evm.TU.supercontig_150.11	evm.model.supercontig_150.11	supercontig_150	132115	134899	6	1.6e-55	309	930	A	Aldo_ket_red	PF00248	NAD(P)-linked oxidoreductase superfamily protein, aldo/keto reductase family protein
	CpaAKR11	evm.TU.supercontig_32.122	evm.model.supercontig_32.122	supercontig_32	1493835	1504743	12	3e-55	482	1449	B	Aldo_ket_red	PF00248	NAD(P)-linked oxidoreductase superfamily protein, aldo/keto reductase family protein
	CpaAKR12	evm.TU.supercontig_33.25	evm.model.supercontig_33.25	supercontig_33	175097	176420	4	3.4e-53	330	993	A	Aldo_ket_red	PF00248	NAD(P)-linked oxidoreductase superfamily protein, aldo/keto reductase family protein
	CpaAKR13	evm.TU.supercontig_416.3	evm.model.supercontig_416.3	supercontig_416	33129	36945	9	6.8e-53	316	951	B	Aldo_ket_red	PF00248	NAD(P)-linked oxidoreductase superfamily protein, aldo/keto reductase family protein
	CpaAKR14	evm.TU.supercontig_33.168	evm.model.supercontig_33.168	supercontig_33	1705911	1708990	8	7.6e-53	340	1023	A	Aldo_ket_red	PF00248	NAD(P)-linked oxidoreductase superfamily protein, aldo/keto reductase family protein
	CpaAKR15	evm.TU.supercontig_1430.3	evm.model.supercontig_1430.3	supercontig_1430	9523	11216	6	9e-51	274	825	A	Aldo_ket_red	PF00248	NAD(P)-linked oxidoreductase superfamily protein, aldo/keto reductase family protein
	CpaAKR16	evm.TU.supercontig_2.115	evm.model.supercontig_2.115	supercontig_2	1781843	1784153	4	2.6e-50	313	942	A	Aldo_ket_red	PF00248	NAD(P)-linked oxidoreductase superfamily protein, aldo/keto reductase family protein
	CpaAKR17	evm.TU.supercontig_33.166	evm.model.supercontig_33.166	supercontig_33	1694806	1700924	9	6e-49	334	1005	A	Aldo_ket_red	PF00248	NAD(P)-linked oxidoreductase superfamily protein, aldo/keto reductase family protein
	CpaAKR18	evm.TU.supercontig_5.243	evm.model.supercontig_5.243	supercontig_5	2136488	2138096	8	5.6e-47	322	969	A	Aldo_ket_red	PF00248	NAD(P)-linked oxidoreductase superfamily protein, aldo/keto reductase family protein
	CpaAKR19	evm.TU.supercontig_2.113	evm.model.supercontig_2.113	supercontig_2	1770198	1771188	3	1.5e-42	259	780	A	Aldo_ket_red	PF00248	NAD(P)-linked oxidoreductase superfamily protein, aldo/keto reductase family protein
	CpaAKR20	evm.TU.supercontig_5.333	evm.model.supercontig_5.333	supercontig_5	3068185	3069519	4	1.5e-36	330	993	A	Aldo_ket_red	PF00248	NAD(P)-linked oxidoreductase superfamily protein, aldo/keto reductase family protein
	CpaAKR21	evm.TU.supercontig_2.114	evm.model.supercontig_2.114	supercontig_2	1775527	1776972	3	2.2e-32	198	597	A	Aldo_ket_red	PF00248	NAD(P)-linked oxidoreductase superfamily protein, aldo/keto reductase family protein
	CpaAKR22	evm.TU.supercontig_2.116	evm.model.supercontig_2.116	supercontig_2	1805200	1806124	4	9.7e-32	240	720	A	Aldo_ket_red	PF00248	NAD(P)-linked oxidoreductase superfamily protein, aldo/keto reductase family protein
	CpaAKR23	evm.TU.contig_43430	evm.TU.contig_43430.1	contig_43430	1035	1406	1	1.1e-26	123	372	B	Aldo_ket_red	PF00248	NAD(P)-linked oxidoreductase superfamily protein, aldo/keto reductase family protein
	CpaAKR24	evm.TU.supercontig_59.94	evm.model.supercontig_59.94	supercontig_59	824796	828554	4	2.7e-25	154	465	B	Aldo_ket_red	PF00248	NAD(P)-linked oxidoreductase superfamily protein, aldo/keto reductase family protein
	CpaAKR25	evm.TU.supercontig_111.50	evm.model.supercontig_111.50	supercontig_111	1010442	1012649	3	1.1e-19	162	489	A	Aldo_ket_red	PF00248	NAD(P)-linked oxidoreductase superfamily protein, aldo/keto reductase family protein
	CpaAKR26	evm.TU.supercontig_33.28	evm.model.supercontig_33.28	supercontig_33	178032	178734	3	4.8e-15	137	414	A	Aldo_ket_red	PF00248	NAD(P)-linked oxidoreductase superfamily protein, aldo/keto reductase family protein
	CpaAKR27	evm.TU.contig_36552	evm.TU.contig_36552.1	contig_36552	550	2472	2	1.6e-12	92	279	B	Aldo_ket_red	PF00248	NAD(P)-linked oxidoreductase superfamily protein, aldo/keto reductase family protein
	CpaAKR28	evm.TU.supercontig_33.27	evm.model.supercontig_33.27	supercontig_33	177373	177919	2	1.3e-08	106	321	A	Aldo_ket_red	PF00248	NAD(P)-linked oxidoreductase superfamily protein, aldo/keto reductase family protein
Citrus sinensis	CsiAKR01	orange1.1g019272m.g	orange1.1g019272m	scaffold00182	286192	288253	5	2.6e-79	343	1032	B	Aldo_ket_red	PF00248	NAD(P)-linked oxidoreductase superfamily protein, aldo/keto reductase family protein
	CsiAKR02	orange1.1g020083m.g	orange1.1g020083m	scaffold00405	96117	98116	6	1.8e-78	331	996	B	Aldo_ket_red	PF00248	NAD(P)-linked oxidoreductase superfamily protein, aldo/keto reductase family protein
	CsiAKR03	orange1.1g018998m.g	orange1.1g018998m	scaffold00287	194745	197717	5	8.5e-77	347	1044	B	Aldo_ket_red	PF00248	NAD(P)-linked oxidoreductase superfamily protein, aldo/keto reductase family protein
	CsiAKR04	orange1.1g019200m.g	orange1.1g019245m	scaffold00405	112207	114656	7	8.7e-77	344	1035	B	Aldo_ket_red	PF00248	NAD(P)-linked oxidoreductase superfamily protein, aldo/keto reductase family protein
	CsiAKR05	orange1.1g018482m.g	orange1.1g018482m	scaffold00405	116441	118502	7	4.4e-76	355	1068	B	Aldo_ket_red	PF00248	NAD(P)-linked oxidoreductase superfamily protein, aldo/keto reductase family protein
	CsiAKR06	orange1.1g018374m.g	orange1.1g019000m	scaffold00405	89745	92136	7	5.4e-76	347	1044	B	Aldo_ket_red	PF00248	NAD(P)-linked oxidoreductase superfamily protein, aldo/keto reductase family protein
	CsiAKR07	orange1.1g019173m.g	orange1.1g019173m	scaffold00405	122528	124933	7	6e-76	345	1038	B	Aldo_ket_red	PF00248	NAD(P)-linked oxidoreductase superfamily protein, aldo/keto reductase family protein
	CsiAKR08	orange1.1g019368m.g	orange1.1g019368m	scaffold00220	37893	42105	5	2.3e-74	342	1029	B	Aldo_ket_red	PF00248	NAD(P)-linked oxidoreductase superfamily protein, aldo/keto reductase family protein
	CsiAKR09	orange1.1g019147m.g	orange1.1g019147m	scaffold00405	141607	143920	7	3.4e-74	345	1038	B	Aldo_ket_red	PF00248	NAD(P)-linked oxidoreductase superfamily protein, aldo/keto reductase family protein
	CsiAKR10	orange1.1g019303m.g	orange1.1g019303m	scaffold00220	49465	53606	5	2.1e-73	343	1032	B	Aldo_ket_red	PF00248	NAD(P)-linked oxidoreductase superfamily protein, aldo/keto reductase family protein
	CsiAKR11	orange1.1g019222m.g	orange1.1g019222m	scaffold00011	108357	111206	7	2.9e-73	344	1035	B	Aldo_ket_red	PF00248	NAD(P)-linked oxidoreductase superfamily protein, aldo/keto reductase family protein
	CsiAKR12	orange1.1g043823m.g	orange1.1g043823m	scaffold00088	218982	224388	8	7.2e-73	454	1365	B	Aldo_ket_red	PF00248	NAD(P)-linked oxidoreductase superfamily protein, aldo/keto reductase family protein
	CsiAKR13	orange1.1g018137m.g	orange1.1g018137m	scaffold00107	455764	459140	6	1.1e-71	360	1083	B	Aldo_ket_red	PF00248	NAD(P)-linked oxidoreductase superfamily protein, aldo/keto reductase family protein
	CsiAKR14	orange1.1g017700m.g	orange1.1g017700m	scaffold00444	115656	121984	9	2.8e-61	367	1104	B	Aldo_ket_red	PF00248	NAD(P)-linked oxidoreductase superfamily protein, aldo/keto reductase family protein
	CsiAKR15	orange1.1g017732m.g	orange1.1g017732m	scaffold00415	66363	69687	10	2.7e-60	367	1104	B	Aldo_ket_red	PF00248	NAD(P)-linked oxidoreductase superfamily protein, aldo/keto reductase family protein
	CsiAKR16	orange1.1g041263m.g	orange1.1g041263m	scaffold00280	103260	104997	7	9.4e-58	318	957	A	Aldo_ket_red	PF00248	NAD(P)-linked oxidoreductase superfamily protein, aldo/keto reductase family protein
	CsiAKR17	orange1.1g020679m.g	orange1.1g020679m	scaffold07568	227	1869	4	1.2e-57	323	972	A	Aldo_ket_red	PF00248	NAD(P)-linked oxidoreductase superfamily protein, aldo/keto reductase family protein
	CsiAKR18	orange1.1g020025m.g	orange1.1g020025m	scaffold00578	2119	3859	4	2.1e-57	332	999	A	Aldo_ket_red	PF00248	NAD(P)-linked oxidoreductase superfamily protein, aldo/keto reductase family protein
	CsiAKR19	orange1.1g044053m.g	orange1.1g044053m	scaffold01548	18559	19542	1	2.3e-57	327	984	A	Aldo_ket_red	PF00248	NAD(P)-linked oxidoreductase superfamily protein, aldo/keto reductase family protein
	CsiAKR20	orange1.1g020299m.g	orange1.1g020299m	scaffold00003	2299764	2301432	4	3.1e-57	328	987	A	Aldo_ket_red	PF00248	NAD(P)-linked oxidoreductase superfamily protein, aldo/keto reductase family protein
	CsiAKR21	orange1.1g020174m.g	orange1.1g020174m	scaffold00309	148452	150233	4	3.2e-57	330	993	A	Aldo_ket_red	PF00248	NAD(P)-linked oxidoreductase superfamily protein, aldo/keto reductase family protein
	CsiAKR22	orange1.1g035739m.g	orange1.1g035739m	scaffold00325	1088	2095	1	3.3e-57	335	1008	A	Aldo_ket_red	PF00248	NAD(P)-linked oxidoreductase superfamily protein, aldo/keto reductase family protein
	CsiAKR23	orange1.1g020373m.g	orange1.1g020373m	scaffold00047	250847	252340	3	9e-57	327	984	A	Aldo_ket_red	PF00248	NAD(P)-linked oxidoreductase superfamily protein, aldo/keto reductase family protein
	CsiAKR24	orange1.1g042524m.g	orange1.1g042524m	scaffold00085	179668	185151	3	1.9e-56	365	1098	A	Aldo_ket_red	PF00248	NAD(P)-linked oxidoreductase superfamily protein, aldo/keto reductase family protein
	CsiAKR25	orange1.1g037896m.g	orange1.1g037896m	scaffold00224	26013	28453	5	3.2e-56	316	951	A	Aldo_ket_red	PF00248	NAD(P)-linked oxidoreductase superfamily protein, aldo/keto reductase family protein
	CsiAKR26	orange1.1g021241m.g	orange1.1g021241m	scaffold00280	111304	114118	7	8.4e-56	315	948	A	Aldo_ket_red	PF00248	NAD(P)-linked oxidoreductase superfamily protein, aldo/keto reductase family protein
	CsiAKR27	orange1.1g021693m.g	orange1.1g021693m	scaffold00623	10669	14215	6	3.2e-55	309	930	A	Aldo_ket_red	PF00248	NAD(P)-linked oxidoreductase superfamily protein, aldo/keto reductase family protein
	CsiAKR28	orange1.1g014906m.g	orange1.1g014906m	scaffold00186	121837	125946	10	1.2e-54	416	1251	B	Aldo_ket_red	PF00248	NAD(P)-linked oxidoreductase superfamily protein, aldo/keto reductase family protein
	CsiAKR29	orange1.1g021264m.g	orange1.1g021264m	scaffold00280	135288	138716	7	4.2e-53	315	948	A	Aldo_ket_red	PF00248	NAD(P)-linked oxidoreductase superfamily protein, aldo/keto reductase family protein
	CsiAKR30	orange1.1g041428m.g	orange1.1g041428m	scaffold00042	648434	650226	8	7.3e-53	322	969	A	Aldo_ket_red	PF00248	NAD(P)-linked oxidoreductase superfamily protein, aldo/keto reductase family protein
	CsiAKR31	orange1.1g025396m.g	orange1.1g025396m	scaffold00023	156729	158310	4	1.6e-49	253	762	B	Aldo_ket_red	PF00248	NAD(P)-linked oxidoreductase superfamily protein, aldo/keto reductase family protein
	CsiAKR32	orange1.1g040066m.g	orange1.1g040066m	scaffold00405	137013	137918	4	6.3e-46	202	606	B	Aldo_ket_red	PF00248	NAD(P)-linked oxidoreductase superfamily protein, aldo/keto reductase family protein
	CsiAKR33	orange1.1g040616m.g	orange1.1g040616m	scaffold00616	87411	88472	4	9.5e-43	208	627	B	Aldo_ket_red	PF00248	NAD(P)-linked oxidoreductase superfamily protein, aldo/keto reductase family protein
	CsiAKR34	orange1.1g039732m.g	orange1.1g039732m	scaffold00445	131923	132788	3	1.6e-37	214	645	A	Aldo_ket_red	PF00248	NAD(P)-linked oxidoreductase superfamily protein, aldo/keto reductase family protein
	CsiAKR35	orange1.1g048467m.g	orange1.1g048467m	scaffold00616	27206	28210	4	2.8e-35	198	597	B	Aldo_ket_red	PF00248	NAD(P)-linked oxidoreductase superfamily protein, aldo/keto reductase family protein
	CsiAKR36	orange1.1g044886m.g	orange1.1g044886m	scaffold10258	151	1124	4	6.3e-29	183	552	B	Aldo_ket_red	PF00248	NAD(P)-linked oxidoreductase superfamily protein, aldo/keto reductase family protein
	CsiAKR37	orange1.1g031174m.g	orange1.1g031174m	scaffold00405	92681	94354	4	1.2e-27	164	495	B	Aldo_ket_red	PF00248	NAD(P)-linked oxidoreductase superfamily protein, aldo/keto reductase family protein
	CsiAKR38	orange1.1g037019m.g	orange1.1g037019m	scaffold00107	148299	148826	1	1.5e-27	175	528	A	Aldo_ket_red	PF00248	NAD(P)-linked oxidoreductase superfamily protein, aldo/keto reductase family protein
	CsiAKR39	orange1.1g030851m.g	orange1.1g032162m	scaffold00280	141527	142512	3	5.2e-26	146	441	A	Aldo_ket_red	PF00248	NAD(P)-linked oxidoreductase superfamily protein, aldo/keto reductase family protein
	CsiAKR40	orange1.1g032577m.g	orange1.1g032577m	scaffold08942	315	1162	4	3.2e-19	137	414	A	Aldo_ket_red	PF00248	NAD(P)-linked oxidoreductase superfamily protein, aldo/keto reductase family protein
	CsiAKR41	orange1.1g041500m.g	orange1.1g041500m	scaffold00616	25251	25936	2	7.3e-17	157	474	B	Aldo_ket_red	PF00248	NAD(P)-linked oxidoreductase superfamily protein, aldo/keto reductase family protein
	CsiAKR42	orange1.1g033498m.g	orange1.1g033498m	scaffold03540	6166	8029	2	8.1e-16	118	357	B	Aldo_ket_red	PF00248	NAD(P)-linked oxidoreductase superfamily protein, aldo/keto reductase family protein
	CsiAKR43	orange1.1g041817m.g	orange1.1g041817m	scaffold00578	37753	38067	1	1.9e-10	104	315	A	Aldo_ket_red	PF00248	NAD(P)-linked oxidoreductase superfamily protein, aldo/keto reductase family protein
	CsiAKR44	orange1.1g041959m.g	orange1.1g041959m	scaffold01070	38334	39165	2	5.9e-10	172	519	A	Aldo_ket_red	PF00248	NAD(P)-linked oxidoreductase superfamily protein, aldo/keto reductase family protein
Citrus clementina	CclAKR01	Ciclev10028769m.g	Ciclev10028769m	scaffold_8	10767030	10768985	5	1.9e-79	343	1032	B	Aldo_ket_red	PF00248	NAD(P)-linked oxidoreductase superfamily protein, aldo/keto reductase family protein
	CclAKR02	Ciclev10001689m.g	Ciclev10001689m	scaffold_5	29661412	29663964	7	1.8e-77	349	1050	B	Aldo_ket_red	PF00248	NAD(P)-linked oxidoreductase superfamily protein, aldo/keto reductase family protein
	CclAKR03	Ciclev10028780m.g	Ciclev10028780m	scaffold_8	5582935	5585920	5	2e-77	342	1029	B	Aldo_ket_red	PF00248	NAD(P)-linked oxidoreductase superfamily protein, aldo/keto reductase family protein
	CclAKR04	Ciclev10001721m.g	Ciclev10001721m	scaffold_5	29643475	29645970	7	3e-77	344	1035	B	Aldo_ket_red	PF00248	NAD(P)-linked oxidoreductase superfamily protein, aldo/keto reductase family protein
	CclAKR05	Ciclev10028770m.g	Ciclev10028770m	scaffold_8	10715179	10718082	5	3.9e-77	343	1032	B	Aldo_ket_red	PF00248	NAD(P)-linked oxidoreductase superfamily protein, aldo/keto reductase family protein
	CclAKR06	Ciclev10001551m.g	Ciclev10001716m	scaffold_5	29653122	29655450	7	6.5e-77	344	1035	B	Aldo_ket_red	PF00248	NAD(P)-linked oxidoreductase superfamily protein, aldo/keto reductase family protein
	CclAKR07	Ciclev10001273m.g	Ciclev10001273m	scaffold_5	29632953	29636062	8	7.1e-77	423	1272	B	Aldo_ket_red	PF00248	NAD(P)-linked oxidoreductase superfamily protein, aldo/keto reductase family protein
	CclAKR08	Ciclev10001653m.g	Ciclev10001653m	scaffold_5	29638560	29640390	7	3.3e-76	355	1068	B	Aldo_ket_red	PF00248	NAD(P)-linked oxidoreductase superfamily protein, aldo/keto reductase family protein
	CclAKR09	Ciclev10001705m.g	Ciclev10001705m	scaffold_5	29646971	29649511	7	3.3e-76	346	1041	B	Aldo_ket_red	PF00248	NAD(P)-linked oxidoreductase superfamily protein, aldo/keto reductase family protein
	CclAKR10	Ciclev10001702m.g	Ciclev10001702m	scaffold_5	29664371	29666993	7	4.1e-76	347	1044	B	Aldo_ket_red	PF00248	NAD(P)-linked oxidoreductase superfamily protein, aldo/keto reductase family protein
	CclAKR11	Ciclev10001713m.g	Ciclev10001713m	scaffold_5	29615829	29618203	7	3.7e-75	345	1038	B	Aldo_ket_red	PF00248	NAD(P)-linked oxidoreductase superfamily protein, aldo/keto reductase family protein
	CclAKR12	Ciclev10003261m.g	Ciclev10003261m	scaffold_5	29621627	29623373	7	1.7e-74	353	1062	B	Aldo_ket_red	PF00248	NAD(P)-linked oxidoreductase superfamily protein, aldo/keto reductase family protein
	CclAKR13	Ciclev10028766m.g	Ciclev10028766m	scaffold_8	10574673	10578797	5	3e-74	343	1032	B	Aldo_ket_red	PF00248	NAD(P)-linked oxidoreductase superfamily protein, aldo/keto reductase family protein
	CclAKR14	Ciclev10028781m.g	Ciclev10028781m	scaffold_8	10587798	10592154	5	5.2e-74	342	1029	B	Aldo_ket_red	PF00248	NAD(P)-linked oxidoreductase superfamily protein, aldo/keto reductase family protein
	CclAKR15	Ciclev10005337m.g	Ciclev10005337m	scaffold_9	4121563	4124482	7	2.1e-73	344	1035	B	Aldo_ket_red	PF00248	NAD(P)-linked oxidoreductase superfamily protein, aldo/keto reductase family protein
	CclAKR16	Ciclev10005068m.g	Ciclev10005068m	scaffold_9	5605470	5610840	8	4e-73	414	1245	B	Aldo_ket_red	PF00248	NAD(P)-linked oxidoreductase superfamily protein, aldo/keto reductase family protein
	CclAKR17	Ciclev10005408m.g	Ciclev10005408m	scaffold_9	9805899	9809222	5	7e-72	328	987	B	Aldo_ket_red	PF00248	NAD(P)-linked oxidoreductase superfamily protein, aldo/keto reductase family protein
	CclAKR18	Ciclev10028842m.g	Ciclev10028842m	scaffold_8	1376123	1378446	5	9.8e-68	321	966	B	Aldo_ket_red	PF00248	NAD(P)-linked oxidoreductase superfamily protein, aldo/keto reductase family protein
	CclAKR19	Ciclev10001749m.g	Ciclev10001749m	scaffold_5	29658641	29660545	7	8.5e-67	338	1017	B	Aldo_ket_red	PF00248	NAD(P)-linked oxidoreductase superfamily protein, aldo/keto reductase family protein
	CclAKR20	Ciclev10031739m.g	Ciclev10031887m	scaffold_4	15048832	15052186	10	4.3e-61	367	1104	B	Aldo_ket_red	PF00248	NAD(P)-linked oxidoreductase superfamily protein, aldo/keto reductase family protein
	CclAKR21	Ciclev10020720m.g	Ciclev10020720m	scaffold_3	13027128	13033708	9	2.2e-60	367	1104	B	Aldo_ket_red	PF00248	NAD(P)-linked oxidoreductase superfamily protein, aldo/keto reductase family protein
	CclAKR22	Ciclev10032084m.g	Ciclev10032084m	scaffold_4	12309480	12311438	4	5.5e-59	330	993	A	Aldo_ket_red	PF00248	NAD(P)-linked oxidoreductase superfamily protein, aldo/keto reductase family protein
	CclAKR23	Ciclev10015868m.g	Ciclev10015868m	scaffold_2	26397861	26399712	4	1.8e-58	335	1008	A	Aldo_ket_red	PF00248	NAD(P)-linked oxidoreductase superfamily protein, aldo/keto reductase family protein
	CclAKR24	Ciclev10021130m.g	Ciclev10021130m	scaffold_3	21672633	21673939	1	2.7e-58	327	984	A	Aldo_ket_red	PF00248	NAD(P)-linked oxidoreductase superfamily protein, aldo/keto reductase family protein
	CclAKR25	Ciclev10017512m.g	Ciclev10017512m	scaffold_2	26410695	26412331	4	9.4e-58	325	978	A	Aldo_ket_red	PF00248	NAD(P)-linked oxidoreductase superfamily protein, aldo/keto reductase family protein
	CclAKR26	Ciclev10032093m.g	Ciclev10032093m	scaffold_4	23150167	23151971	4	2.3e-57	328	987	A	Aldo_ket_red	PF00248	NAD(P)-linked oxidoreductase superfamily protein, aldo/keto reductase family protein
	CclAKR27	Ciclev10013858m.g	Ciclev10013858m	scaffold_6	14809567	14811313	7	5.6e-57	318	957	A	Aldo_ket_red	PF00248	NAD(P)-linked oxidoreductase superfamily protein, aldo/keto reductase family protein
	CclAKR28	Ciclev10008907m.g	Ciclev10008907m	scaffold_1	17471330	17472833	3	6.7e-57	327	984	A	Aldo_ket_red	PF00248	NAD(P)-linked oxidoreductase superfamily protein, aldo/keto reductase family protein
	CclAKR29	Ciclev10005227m.g	Ciclev10005227m	scaffold_9	11215530	11221566	3	1.4e-56	365	1098	A	Aldo_ket_red	PF00248	NAD(P)-linked oxidoreductase superfamily protein, aldo/keto reductase family protein
	CclAKR30	Ciclev10012243m.g	Ciclev10012243m	scaffold_6	14794015	14796956	7	2.9e-56	315	948	A	Aldo_ket_red	PF00248	NAD(P)-linked oxidoreductase superfamily protein, aldo/keto reductase family protein
	CclAKR31	Ciclev10005463m.g	Ciclev10005463m	scaffold_9	26993923	26996361	5	4.1e-56	316	951	A	Aldo_ket_red	PF00248	NAD(P)-linked oxidoreductase superfamily protein, aldo/keto reductase family protein
	CclAKR32	Ciclev10028892m.g	Ciclev10028892m	scaffold_8	6893732	6897309	6	5.7e-56	309	930	A	Aldo_ket_red	PF00248	NAD(P)-linked oxidoreductase superfamily protein, aldo/keto reductase family protein
	CclAKR33	Ciclev10012267m.g	Ciclev10012383m	scaffold_6	14765915	14768602	7	4.9e-55	287	864	A	Aldo_ket_red	PF00248	NAD(P)-linked oxidoreductase superfamily protein, aldo/keto reductase family protein
	CclAKR34	Ciclev10012214m.g	Ciclev10012218m	scaffold_6	14775189	14777322	6	2.9e-54	320	963	A	Aldo_ket_red	PF00248	NAD(P)-linked oxidoreductase superfamily protein, aldo/keto reductase family protein
	CclAKR35	Ciclev10012242m.g	Ciclev10012242m	scaffold_6	14770122	14773820	7	1.3e-53	315	948	A	Aldo_ket_red	PF00248	NAD(P)-linked oxidoreductase superfamily protein, aldo/keto reductase family protein
	CclAKR36	Ciclev10013844m.g	Ciclev10013844m	scaffold_6	17058661	17060453	8	5.4e-53	322	969	A	Aldo_ket_red	PF00248	NAD(P)-linked oxidoreductase superfamily protein, aldo/keto reductase family protein
	CclAKR37	Ciclev10024358m.g	Ciclev10024358m	scaffold_3	21814052	21815034	2	2.7e-45	292	879	A	Aldo_ket_red	PF00248	NAD(P)-linked oxidoreductase superfamily protein, aldo/keto reductase family protein
	CclAKR38	Ciclev10030077m.g	Ciclev10030077m	scaffold_8	10629975	10631547	5	1.6e-42	212	636	B	Aldo_ket_red	PF00248	NAD(P)-linked oxidoreductase superfamily protein, aldo/keto reductase family protein
	CclAKR39	Ciclev10009471m.g	Ciclev10009471m	scaffold_1	15138690	15139832	3	1.5e-36	211	636	A	Aldo_ket_red	PF00248	NAD(P)-linked oxidoreductase superfamily protein, aldo/keto reductase family protein
	CclAKR40	Ciclev10028566m.g	Ciclev10028566m	scaffold_8	20079720	20084101	8	1.8e-33	404	1215	B	Aldo_ket_red	PF00248	NAD(P)-linked oxidoreductase superfamily protein, aldo/keto reductase family protein
	CclAKR41	Ciclev10013925m.g	Ciclev10013925m	scaffold_2343	16	1400	3	1.9e-33	202	609	A	Aldo_ket_red	PF00248	NAD(P)-linked oxidoreductase superfamily protein, aldo/keto reductase family protein
	CclAKR42	Ciclev10006052m.g	Ciclev10006052m	scaffold_9	9489995	9490507	1	6.3e-26	170	513	A	Aldo_ket_red	PF00248	NAD(P)-linked oxidoreductase superfamily protein, aldo/keto reductase family protein
	CclAKR43	Ciclev10002407m.g	Ciclev10002407m	scaffold_5	487607	489458	3	1.7e-16	221	666	A	Aldo_ket_red	PF00248	NAD(P)-linked oxidoreductase superfamily protein, aldo/keto reductase family protein
	CclAKR44	Ciclev10030339m.g	Ciclev10030339m	scaffold_8	10647031	10649351	2	4.1e-14	115	348	B	Aldo_ket_red	PF00248	NAD(P)-linked oxidoreductase superfamily protein, aldo/keto reductase family protein
	CclAKR45	Ciclev10030192m.g	Ciclev10030192m	scaffold_8	6887388	6887976	3	4e-13	129	390	A	Aldo_ket_red	PF00248	NAD(P)-linked oxidoreductase superfamily protein, aldo/keto reductase family protein
	CclAKR46	Ciclev10017272m.g	Ciclev10017272m	scaffold_2	26329481	26329867	1	2.6e-10	104	315	A	Aldo_ket_red	PF00248	NAD(P)-linked oxidoreductase superfamily protein, aldo/keto reductase family protein
	CclAKR47	Ciclev10009961m.g	Ciclev10009961m	scaffold_1	15134043	15135884	1	1.4e-09	115	348	A	Aldo_ket_red	PF00248	NAD(P)-linked oxidoreductase superfamily protein, aldo/keto reductase family protein
	CclAKR48	Ciclev10003319m.g	Ciclev10003319m	scaffold_5	29650081	29650386	2	1.2e-07	67	201	B	Aldo_ket_red	PF00248	NAD(P)-linked oxidoreductase superfamily protein, aldo/keto reductase family protein
	CclAKR49	Ciclev10029819m.g	Ciclev10029819m	scaffold_8	10658488	10658727	1	2e-06	79	240	B	Aldo_ket_red	PF00248	NAD(P)-linked oxidoreductase superfamily protein, aldo/keto reductase family protein
Ricinus communis	RcoAKR01	30128.t000065	30128.m008604	30128	52242	54079	6	1.2e-79	343	1032	B	Aldo_ket_red	PF00248	NAD(P)-linked oxidoreductase superfamily protein, aldo/keto reductase family protein
	RcoAKR02	30128.t000060	30128.m008599	30128	28839	30905	7	1.4e-77	344	1035	B	Aldo_ket_red	PF00248	NAD(P)-linked oxidoreductase superfamily protein, aldo/keto reductase family protein
	RcoAKR03	30128.t000061	30128.m008600	30128	41047	43619	7	6.7e-77	350	1053	B	Aldo_ket_red	PF00248	NAD(P)-linked oxidoreductase superfamily protein, aldo/keto reductase family protein
	RcoAKR04	30128.t000062	30128.m008601	30128	44733	47522	7	2.7e-76	346	1041	B	Aldo_ket_red	PF00248	NAD(P)-linked oxidoreductase superfamily protein, aldo/keto reductase family protein
	RcoAKR05	29844.t000063	29844.m003217	29844	433808	436092	7	3.5e-76	343	1032	B	Aldo_ket_red	PF00248	NAD(P)-linked oxidoreductase superfamily protein, aldo/keto reductase family protein
	RcoAKR06	29200.t000007	29200.m000170	29200	29501	34531	8	5.7e-74	405	1218	B	Aldo_ket_red	PF00248	NAD(P)-linked oxidoreductase superfamily protein, aldo/keto reductase family protein
	RcoAKR07	29844.t000065	29844.m003219	29844	438809	441196	7	4.8e-72	350	1053	B	Aldo_ket_red	PF00248	NAD(P)-linked oxidoreductase superfamily protein, aldo/keto reductase family protein
	RcoAKR08	30065.t000002	30065.m001137	30065	218596	220716	5	8e-72	342	1029	B	Aldo_ket_red	PF00248	NAD(P)-linked oxidoreductase superfamily protein, aldo/keto reductase family protein
	RcoAKR09	29904.t000104	29904.m002990	29904	714455	721309	5	7.4e-70	328	987	B	Aldo_ket_red	PF00248	NAD(P)-linked oxidoreductase superfamily protein, aldo/keto reductase family protein
	RcoAKR10	29804.t000038	29804.m001507	29804	762949	766954	5	8e-66	323	972	B	Aldo_ket_red	PF00248	NAD(P)-linked oxidoreductase superfamily protein, aldo/keto reductase family protein
	RcoAKR11	30089.t000021	30089.m001007	30089	1067902	1072125	9	2.5e-61	391	1176	B	Aldo_ket_red	PF00248	NAD(P)-linked oxidoreductase superfamily protein, aldo/keto reductase family protein
	RcoAKR12	29780.t000072	29780.m001386	29780	550236	551796	4	1.9e-59	325	978	A	Aldo_ket_red	PF00248	NAD(P)-linked oxidoreductase superfamily protein, aldo/keto reductase family protein
	RcoAKR13	29634.t000090	29634.m002144	29634	543121	546062	10	8.7e-59	369	1110	B	Aldo_ket_red	PF00248	NAD(P)-linked oxidoreductase superfamily protein, aldo/keto reductase family protein
	RcoAKR14	29801.t000172	29801.m003227	29801	919536	924920	4	7.5e-57	339	1020	A	Aldo_ket_red	PF00248	NAD(P)-linked oxidoreductase superfamily protein, aldo/keto reductase family protein
	RcoAKR15	28568.t000001	28568.m000038	28568	33	808	1	8.5e-57	258	776	B	Aldo_ket_red	PF00248	NAD(P)-linked oxidoreductase superfamily protein, aldo/keto reductase family protein
	RcoAKR16	29973.t000018	29973.m000406	29973	158054	160573	7	9.3e-57	326	981	A	Aldo_ket_red	PF00248	NAD(P)-linked oxidoreductase superfamily protein, aldo/keto reductase family protein
	RcoAKR17	29973.t000014	29973.m000402	29973	146818	149057	7	2.2e-56	315	948	A	Aldo_ket_red	PF00248	NAD(P)-linked oxidoreductase superfamily protein, aldo/keto reductase family protein
	RcoAKR18	29973.t000019	29973.m000407	29973	171719	173348	6	3.5e-56	301	906	A	Aldo_ket_red	PF00248	NAD(P)-linked oxidoreductase superfamily protein, aldo/keto reductase family protein
	RcoAKR19	29780.t000071	29780.m001385	29780	532544	533973	4	1.2e-55	319	960	A	Aldo_ket_red	PF00248	NAD(P)-linked oxidoreductase superfamily protein, aldo/keto reductase family protein
	RcoAKR20	29791.t000007	29791.m000532	29791	75187	78987	9	1.7e-55	379	1140	B	Aldo_ket_red	PF00248	NAD(P)-linked oxidoreductase superfamily protein, aldo/keto reductase family protein
	RcoAKR21	30131.t000292	30131.m007141	30131	1801663	1804652	6	3.6e-55	309	930	A	Aldo_ket_red	PF00248	NAD(P)-linked oxidoreductase superfamily protein, aldo/keto reductase family protein
	RcoAKR22	46317.t000001	46317.m000013	46317	1207	2687	5	8.2e-55	256	771	B	Aldo_ket_red	PF00248	NAD(P)-linked oxidoreductase superfamily protein, aldo/keto reductase family protein
	RcoAKR23	29736.t000105	29736.m002109	29736	729759	731305	4	9.9e-55	320	963	A	Aldo_ket_red	PF00248	NAD(P)-linked oxidoreductase superfamily protein, aldo/keto reductase family protein
	RcoAKR24	29736.t000104	29736.m002108	29736	727174	728646	4	1.3e-54	325	978	A	Aldo_ket_red	PF00248	NAD(P)-linked oxidoreductase superfamily protein, aldo/keto reductase family protein
	RcoAKR25	29792.t000005	29792.m000597	29792	25862	27229	4	1.5e-54	320	963	A	Aldo_ket_red	PF00248	NAD(P)-linked oxidoreductase superfamily protein, aldo/keto reductase family protein
	RcoAKR26	29973.t000017	29973.m000405	29973	153575	156944	7	2.3e-54	315	948	A	Aldo_ket_red	PF00248	NAD(P)-linked oxidoreductase superfamily protein, aldo/keto reductase family protein
	RcoAKR27	30128.t000063	30128.m008602	30128	48500	50913	6	7.1e-53	280	843	B	Aldo_ket_red	PF00248	NAD(P)-linked oxidoreductase superfamily protein, aldo/keto reductase family protein
	RcoAKR28	29164.t000001	29164.m000038	29164	97	933	1	2.8e-52	278	837	B	Aldo_ket_red	PF00248	NAD(P)-linked oxidoreductase superfamily protein, aldo/keto reductase family protein
	RcoAKR29	30147.t000509	30147.m014238	30147	1125582	1128229	5	4.5e-52	316	951	A	Aldo_ket_red	PF00248	NAD(P)-linked oxidoreductase superfamily protein, aldo/keto reductase family protein
	RcoAKR30	28082.t000004	28082.m000058	28082	1625	2800	1	2.8e-38	391	1176	B	Aldo_ket_red	PF00248	NAD(P)-linked oxidoreductase superfamily protein, aldo/keto reductase family protein
	RcoAKR31	41201.t000001	41201.m000021	41201	44	688	1	1.7e-36	214	645	B	Aldo_ket_red	PF00248	NAD(P)-linked oxidoreductase superfamily protein, aldo/keto reductase family protein
	RcoAKR32	55077.t000001	55077.m000014	55077	47	586	2	1.9e-27	150	450	B	Aldo_ket_red	PF00248	NAD(P)-linked oxidoreductase superfamily protein, aldo/keto reductase family protein
	RcoAKR33	35543.t000001	35543.m000025	35543	4	647	2	4.4e-24	205	618	B	Aldo_ket_red	PF00248	NAD(P)-linked oxidoreductase superfamily protein, aldo/keto reductase family protein
	RcoAKR34	34882.t000002	34882.m000024	34882	798	1181	1	3.2e-19	127	384	B	Aldo_ket_red	PF00248	NAD(P)-linked oxidoreductase superfamily protein, aldo/keto reductase family protein
	RcoAKR35	29739.t000137	29739.m003701	29739	869021	871410	7	1.8e-17	321	966	B	Aldo_ket_red	PF00248	NAD(P)-linked oxidoreductase superfamily protein, aldo/keto reductase family protein
	RcoAKR36	57873.t000001	57873.m000013	57873	688	1026	1	9e-15	112	339	B	Aldo_ket_red	PF00248	NAD(P)-linked oxidoreductase superfamily protein, aldo/keto reductase family protein
	RcoAKR37	30042.t000001	30042.m000463	30042	213	551	1	6.4e-14	112	339	B	Aldo_ket_red	PF00248	NAD(P)-linked oxidoreductase superfamily protein, aldo/keto reductase family protein
	RcoAKR38	37768.t000002	37768.m000025	37768	629	955	1	4e-12	109	327	B	Aldo_ket_red	PF00248	NAD(P)-linked oxidoreductase superfamily protein, aldo/keto reductase family protein
	RcoAKR39	30201.t000001	30201.m000397	30201	232699	233367	2	8e-12	130	393	B	Aldo_ket_red	PF00248	NAD(P)-linked oxidoreductase superfamily protein, aldo/keto reductase family protein
	RcoAKR40	29954.t000002	29954.m000310	29954	364101	364588	2	5.9e-10	127	384	B	Aldo_ket_red	PF00248	NAD(P)-linked oxidoreductase superfamily protein, aldo/keto reductase family protein
	RcoAKR41	29954.t000001	29954.m000309	29954	51074	51274	1	4.7e-09	67	201	B	Aldo_ket_red	PF00248	NAD(P)-linked oxidoreductase superfamily protein, aldo/keto reductase family protein
	RcoAKR42	53572.t000001	53572.m000014	53572	31	897	1	2.5e-06	289	867	B	Aldo_ket_red	PF00248	NAD(P)-linked oxidoreductase superfamily protein, aldo/keto reductase family protein
	RcoAKR43	29883.t000015	29883.m001960	29883	96376	97695	5	2e-05	112	339	B	Aldo_ket_red	PF00248	NAD(P)-linked oxidoreductase superfamily protein, aldo/keto reductase family protein
Populus trichocarpa	PtrAKR01	Potri.015G042100	Potri.015G042100.1	Chr15	3985903	3989190	11	3.1e-79	357	1074	B	Aldo_ket_red	PF00248	NAD(P)-linked oxidoreductase superfamily protein, aldo/keto reductase family protein
	PtrAKR02	Potri.013G040000	Potri.013G040000.1	Chr13	2763459	2767124	7	1.3e-76	348	1047	B	Aldo_ket_red	PF00248	NAD(P)-linked oxidoreductase superfamily protein, aldo/keto reductase family protein
	PtrAKR03	Potri.T103400	Potri.T103400.1	scaffold_150	17677	20418	7	2.8e-76	348	1047	B	Aldo_ket_red	PF00248	NAD(P)-linked oxidoreductase superfamily protein, aldo/keto reductase family protein
	PtrAKR04	Potri.014G147700	Potri.014G147700.1	Chr14	11289568	11294094	4	1.7e-75	345	1038	B	Aldo_ket_red	PF00248	NAD(P)-linked oxidoreductase superfamily protein, aldo/keto reductase family protein
	PtrAKR05	Potri.013G040100	Potri.013G040100.1	Chr13	2771968	2774931	7	2.7e-75	348	1047	B	Aldo_ket_red	PF00248	NAD(P)-linked oxidoreductase superfamily protein, aldo/keto reductase family protein
	PtrAKR06	Potri.002G234300	Potri.002G234300.1	Chr02	22784756	22787279	4	1.4e-74	343	1032	B	Aldo_ket_red	PF00248	NAD(P)-linked oxidoreductase superfamily protein, aldo/keto reductase family protein
	PtrAKR07	Potri.T131700	Potri.T131700.1	scaffold_258	24584	26921	4	1.4e-74	343	1032	B	Aldo_ket_red	PF00248	NAD(P)-linked oxidoreductase superfamily protein, aldo/keto reductase family protein
	PtrAKR08	Potri.005G052400	Potri.005G052400.1	Chr05	3736934	3741416	7	1.7e-74	348	1047	B	Aldo_ket_red	PF00248	NAD(P)-linked oxidoreductase superfamily protein, aldo/keto reductase family protein
	PtrAKR09	Potri.002G234000	Potri.002G234000.1	Chr02	22717187	22719687	4	1.5e-73	344	1035	B	Aldo_ket_red	PF00248	NAD(P)-linked oxidoreductase superfamily protein, aldo/keto reductase family protein
	PtrAKR10	Potri.002G234100	Potri.002G234100.1	Chr02	22734926	22737557	4	2.1e-73	343	1032	B	Aldo_ket_red	PF00248	NAD(P)-linked oxidoreductase superfamily protein, aldo/keto reductase family protein
	PtrAKR11	Potri.008G167400	Potri.008G167400.1	Chr08	11423172	11431078	8	2.2e-71	402	1209	B	Aldo_ket_red	PF00248	NAD(P)-linked oxidoreductase superfamily protein, aldo/keto reductase family protein
	PtrAKR12	Potri.001G052100	Potri.001G052100.1	Chr01	3958083	3962944	5	1.3e-67	328	987	B	Aldo_ket_red	PF00248	NAD(P)-linked oxidoreductase superfamily protein, aldo/keto reductase family protein
	PtrAKR13	Potri.009G081300	Potri.009G081300.1	Chr09	7733089	7736125	5	1e-64	323	972	B	Aldo_ket_red	PF00248	NAD(P)-linked oxidoreductase superfamily protein, aldo/keto reductase family protein
	PtrAKR14	Potri.T103300	Potri.T103300.1	scaffold_150	2604	6289	8	1.9e-63	338	1017	B	Aldo_ket_red	PF00248	NAD(P)-linked oxidoreductase superfamily protein, aldo/keto reductase family protein
	PtrAKR15	Potri.001G287100	Potri.001G287100.1	Chr01	29318592	29321531	5	1.1e-62	324	975	B	Aldo_ket_red	PF00248	NAD(P)-linked oxidoreductase superfamily protein, aldo/keto reductase family protein
	PtrAKR16	Potri.002G055500	Potri.002G055500.1	Chr02	3712694	3716069	10	1.2e-61	372	1119	B	Aldo_ket_red	PF00248	NAD(P)-linked oxidoreductase superfamily protein, aldo/keto reductase family protein
	PtrAKR17	Potri.005G207000	Potri.005G207000.1	Chr05	22141233	22144383	10	9e-61	369	1110	B	Aldo_ket_red	PF00248	NAD(P)-linked oxidoreductase superfamily protein, aldo/keto reductase family protein
	PtrAKR18	Potri.008G158300	Potri.008G158300.1	Chr08	10718023	10722784	6	1e-60	271	816	B	Aldo_ket_red	PF00248	NAD(P)-linked oxidoreductase superfamily protein, aldo/keto reductase family protein
	PtrAKR19	Potri.005G207100	Potri.005G207100.1	Chr05	22147374	22150347	10	1.6e-60	370	1113	B	Aldo_ket_red	PF00248	NAD(P)-linked oxidoreductase superfamily protein, aldo/keto reductase family protein
	PtrAKR20	Potri.015G006900	Potri.015G006900.1	Chr15	440407	443686	7	1.6e-60	367	1104	B	Aldo_ket_red	PF00248	NAD(P)-linked oxidoreductase superfamily protein, aldo/keto reductase family protein
	PtrAKR21	Potri.008G144600	Potri.008G144600.1	Chr08	9714804	9722660	3	2.6e-58	359	1080	A	Aldo_ket_red	PF00248	NAD(P)-linked oxidoreductase superfamily protein, aldo/keto reductase family protein
	PtrAKR22	Potri.002G234200	Potri.002G234200.1	Chr02	22760605	22768189	5	2.9e-57	299	900	B	Aldo_ket_red	PF00248	NAD(P)-linked oxidoreductase superfamily protein, aldo/keto reductase family protein
	PtrAKR23	Potri.001G125400	Potri.001G125400.1	Chr01	10172706	10175474	5	9.6e-56	315	948	A	Aldo_ket_red	PF00248	NAD(P)-linked oxidoreductase superfamily protein, aldo/keto reductase family protein
	PtrAKR24	Potri.009G146000	Potri.009G146000.1	Chr09	11548886	11552681	9	1.3e-55	386	1161	B	Aldo_ket_red	PF00248	NAD(P)-linked oxidoreductase superfamily protein, aldo/keto reductase family protein
	PtrAKR25	Potri.016G102100	Potri.016G102100.1	Chr16	10030521	10032673	7	1.3e-55	360	1083	A	Aldo_ket_red	PF00248	NAD(P)-linked oxidoreductase superfamily protein, aldo/keto reductase family protein
	PtrAKR26	Potri.009G125100	Potri.009G125100.1	Chr09	10390387	10392933	6	3.4e-55	309	930	A	Aldo_ket_red	PF00248	NAD(P)-linked oxidoreductase superfamily protein, aldo/keto reductase family protein
	PtrAKR27	Potri.016G102300	Potri.016G102300.1	Chr16	10040707	10042700	7	2.2e-54	318	957	A	Aldo_ket_red	PF00248	NAD(P)-linked oxidoreductase superfamily protein, aldo/keto reductase family protein
	PtrAKR28	Potri.010G097800	Potri.010G097800.1	Chr10	11967535	11973593	3	3.3e-54	359	1080	A	Aldo_ket_red	PF00248	NAD(P)-linked oxidoreductase superfamily protein, aldo/keto reductase family protein
	PtrAKR29	Potri.006G090600	Potri.006G090600.1	Chr06	6945514	6948305	7	1.9e-53	349	1050	A	Aldo_ket_red	PF00248	NAD(P)-linked oxidoreductase superfamily protein, aldo/keto reductase family protein
	PtrAKR30	Potri.008G193100	Potri.008G193100.1	Chr08	13439071	13440469	4	1.6e-52	325	978	A	Aldo_ket_red	PF00248	NAD(P)-linked oxidoreductase superfamily protein, aldo/keto reductase family protein
	PtrAKR31	Potri.017G070600	Potri.017G070600.1	Chr17	8095548	8099262	7	2.8e-42	318	957	A	Aldo_ket_red	PF00248	NAD(P)-linked oxidoreductase superfamily protein, aldo/keto reductase family protein
	PtrAKR32	Potri.012G039900	Potri.012G039900.1	Chr12	3516589	3519028	6	8.6e-42	302	909	A	Aldo_ket_red	PF00248	NAD(P)-linked oxidoreductase superfamily protein, aldo/keto reductase family protein
	PtrAKR33	Potri.005G097000	Potri.005G097000.1	Chr05	7333213	7334189	3	4.9e-32	228	687	A	Aldo_ket_red	PF00248	NAD(P)-linked oxidoreductase superfamily protein, aldo/keto reductase family protein
	PtrAKR34	Potri.005G052600	Potri.005G052600.1	Chr05	3742673	3744222	6	5.2e-31	255	768	B	Aldo_ket_red	PF00248	NAD(P)-linked oxidoreductase superfamily protein, aldo/keto reductase family protein
	PtrAKR35	Potri.006G090500	Potri.006G090500.1	Chr06	6939173	6940698	6	4.2e-17	189	567	A	Aldo_ket_red	PF00248	NAD(P)-linked oxidoreductase superfamily protein, aldo/keto reductase family protein
Vitis vinifera	VviAKR01	GSVIVG01011584001	GSVIVT01011584001	chr1	6248926	6263935	9	3.8e-112	642	1929	A	Aldo_ket_red	PF00248	NAD(P)-linked oxidoreductase superfamily protein, aldo/keto reductase family protein
	VviAKR02	GSVIVG01021818001	GSVIVT01021818001	chr14	6982910	6991189	7	8.6e-80	342	1029	B	Aldo_ket_red	PF00248	NAD(P)-linked oxidoreductase superfamily protein, aldo/keto reductase family protein
	VviAKR03	GSVIVG01021812001	GSVIVT01021812001	chr14	7051603	7058496	7	7.5e-79	347	1044	B	Aldo_ket_red	PF00248	NAD(P)-linked oxidoreductase superfamily protein, aldo/keto reductase family protein
	VviAKR04	GSVIVG01021809001	GSVIVT01021809001	chr14	7094928	7100966	7	1.4e-78	343	1032	B	Aldo_ket_red	PF00248	NAD(P)-linked oxidoreductase superfamily protein, aldo/keto reductase family protein
	VviAKR05	GSVIVG01031649001	GSVIVT01031649001	chr5	19600419	19604497	5	4.6e-77	316	951	B	Aldo_ket_red	PF00248	NAD(P)-linked oxidoreductase superfamily protein, aldo/keto reductase family protein
	VviAKR06	GSVIVG01031646001	GSVIVT01031646001	chr5	19571588	19574196	5	1e-76	318	957	B	Aldo_ket_red	PF00248	NAD(P)-linked oxidoreductase superfamily protein, aldo/keto reductase family protein
	VviAKR07	GSVIVG01021822001	GSVIVT01021822001	chr14	6920455	6929047	7	8.2e-76	339	1020	B	Aldo_ket_red	PF00248	NAD(P)-linked oxidoreductase superfamily protein, aldo/keto reductase family protein
	VviAKR08	GSVIVG01027822001	GSVIVT01027822001	chr5	8179522	8185638	8	7.2e-74	418	1257	B	Aldo_ket_red	PF00248	NAD(P)-linked oxidoreductase superfamily protein, aldo/keto reductase family protein
	VviAKR09	GSVIVG01018047001	GSVIVT01018047001	chr5	5781664	5784239	7	5.5e-73	345	1038	B	Aldo_ket_red	PF00248	NAD(P)-linked oxidoreductase superfamily protein, aldo/keto reductase family protein
	VviAKR10	GSVIVG01031651001	GSVIVT01031651001	chr5	19608327	19610244	5	5e-72	316	951	B	Aldo_ket_red	PF00248	NAD(P)-linked oxidoreductase superfamily protein, aldo/keto reductase family protein
	VviAKR11	GSVIVG01021820001	GSVIVT01021820001	chr14	6973483	6979816	7	5.6e-72	342	1029	B	Aldo_ket_red	PF00248	NAD(P)-linked oxidoreductase superfamily protein, aldo/keto reductase family protein
	VviAKR12	GSVIVG01021808001	GSVIVT01021808001	chr14	7108217	7111721	7	9.3e-72	346	1041	B	Aldo_ket_red	PF00248	NAD(P)-linked oxidoreductase superfamily protein, aldo/keto reductase family protein
	VviAKR13	GSVIVG01021816001	GSVIVT01021816001	chr14	7022425	7028308	9	1.2e-71	381	1146	B	Aldo_ket_red	PF00248	NAD(P)-linked oxidoreductase superfamily protein, aldo/keto reductase family protein
	VviAKR14	GSVIVG01036958001	GSVIVT01036958001	chr3	9538947	9552380	5	2.5e-67	319	960	B	Aldo_ket_red	PF00248	NAD(P)-linked oxidoreductase superfamily protein, aldo/keto reductase family protein
	VviAKR15	GSVIVG01038618001	GSVIVT01038618001	chr16	21441800	21447160	8	4.7e-62	330	993	B	Aldo_ket_red	PF00248	NAD(P)-linked oxidoreductase superfamily protein, aldo/keto reductase family protein
	VviAKR16	GSVIVG01036185001	GSVIVT01036185001	chr6	19697513	19702041	11	3e-60	531	1596	B	Aldo_ket_red	PF00248	NAD(P)-linked oxidoreductase superfamily protein, aldo/keto reductase family protein
	VviAKR17	GSVIVG01020815001	GSVIVT01020815001	chr12	1637783	1644297	10	5.3e-60	367	1104	B	Aldo_ket_red	PF00248	NAD(P)-linked oxidoreductase superfamily protein, aldo/keto reductase family protein
	VviAKR18	GSVIVG01011582001	GSVIVT01011582001	chr1	6274423	6285766	5	3.4e-59	430	1293	A	Aldo_ket_red	PF00248	NAD(P)-linked oxidoreductase superfamily protein, aldo/keto reductase family protein
	VviAKR19	GSVIVG01011583001	GSVIVT01011583001	chr1	6264420	6272529	5	1.5e-57	302	909	A	Aldo_ket_red	PF00248	NAD(P)-linked oxidoreductase superfamily protein, aldo/keto reductase family protein
	VviAKR20	GSVIVG01011579001	GSVIVT01011579001	chr1	6289243	6290820	4	1.5e-56	316	951	A	Aldo_ket_red	PF00248	NAD(P)-linked oxidoreductase superfamily protein, aldo/keto reductase family protein
	VviAKR21	GSVIVG01034102001	GSVIVT01034102001	chr8	15129876	15142836	8	2e-56	368	1107	A	Aldo_ket_red	PF00248	NAD(P)-linked oxidoreductase superfamily protein, aldo/keto reductase family protein
	VviAKR22	GSVIVG01024164001	GSVIVT01024164001	chr3	666618	670971	6	2.2e-56	309	930	A	Aldo_ket_red	PF00248	NAD(P)-linked oxidoreductase superfamily protein, aldo/keto reductase family protein
	VviAKR23	GSVIVG01034098001	GSVIVT01034098001	chr8	15157629	15161115	7	4.1e-55	315	948	A	Aldo_ket_red	PF00248	NAD(P)-linked oxidoreductase superfamily protein, aldo/keto reductase family protein
	VviAKR24	GSVIVG01010238001	GSVIVT01010238001	chr1	18082562	18106134	4	1.6e-54	333	1002	A	Aldo_ket_red	PF00248	NAD(P)-linked oxidoreductase superfamily protein, aldo/keto reductase family protein
	VviAKR25	GSVIVG01034099001	GSVIVT01034099001	chr8	15153012	15157096	7	3.9e-54	275	828	A	Aldo_ket_red	PF00248	NAD(P)-linked oxidoreductase superfamily protein, aldo/keto reductase family protein
	VviAKR26	GSVIVG01034101001	GSVIVT01034101001	chr8	15144714	15149849	7	5.7e-54	300	903	A	Aldo_ket_red	PF00248	NAD(P)-linked oxidoreductase superfamily protein, aldo/keto reductase family protein
	VviAKR27	GSVIVG01011585001	GSVIVT01011585001	chr1	6241008	6248273	6	8.8e-54	363	1092	A	Aldo_ket_red	PF00248	NAD(P)-linked oxidoreductase superfamily protein, aldo/keto reductase family protein
	VviAKR28	GSVIVG01030263001	GSVIVT01030263001	chr8	9745143	9747339	8	2.6e-53	322	969	A	Aldo_ket_red	PF00248	NAD(P)-linked oxidoreductase superfamily protein, aldo/keto reductase family protein
	VviAKR29	GSVIVG01011577001	GSVIVT01011577001	chr1	6298552	6305704	5	2.8e-53	303	912	A	Aldo_ket_red	PF00248	NAD(P)-linked oxidoreductase superfamily protein, aldo/keto reductase family protein
	VviAKR30	GSVIVG01035131001	GSVIVT01035131001	chr5	1707276	1708873	4	3.1e-53	318	957	A	Aldo_ket_red	PF00248	NAD(P)-linked oxidoreductase superfamily protein, aldo/keto reductase family protein
	VviAKR31	GSVIVG01009396001	GSVIVT01009396001	chr18	7983438	7986889	4	6.7e-53	322	969	A	Aldo_ket_red	PF00248	NAD(P)-linked oxidoreductase superfamily protein, aldo/keto reductase family protein
	VviAKR32	GSVIVG01014048001	GSVIVT01014048001	chr16	10048723	10050591	5	7.3e-51	278	837	A	Aldo_ket_red	PF00248	NAD(P)-linked oxidoreductase superfamily protein, aldo/keto reductase family protein
	VviAKR33	GSVIVG01011576001	GSVIVT01011576001	chr1	6306239	6307845	5	1.7e-46	288	867	A	Aldo_ket_red	PF00248	NAD(P)-linked oxidoreductase superfamily protein, aldo/keto reductase family protein
	VviAKR34	GSVIVG01011028001	GSVIVT01011028001	chr7	2100065	2103454	10	6.9e-44	267	804	B	Aldo_ket_red	PF00248	NAD(P)-linked oxidoreductase superfamily protein, aldo/keto reductase family protein
	VviAKR35	GSVIVG01031643001	GSVIVT01031643001	chr5	19489540	19490647	3	1.2e-42	200	603	B	Aldo_ket_red	PF00248	NAD(P)-linked oxidoreductase superfamily protein, aldo/keto reductase family protein
	VviAKR36	GSVIVG01031648001	GSVIVT01031648001	chr5	19594658	19600379	5	5e-39	219	660	B	Aldo_ket_red	PF00248	NAD(P)-linked oxidoreductase superfamily protein, aldo/keto reductase family protein
	VviAKR37	GSVIVG01035129001	GSVIVT01035129001	chr5	1690234	1699142	5	1.3e-37	245	738	A	Aldo_ket_red	PF00248	NAD(P)-linked oxidoreductase superfamily protein, aldo/keto reductase family protein
	VviAKR38	GSVIVG01029054001	GSVIVT01029054001	chr5	11503639	11518716	4	3.7e-31	192	579	B	Aldo_ket_red	PF00248	NAD(P)-linked oxidoreductase superfamily protein, aldo/keto reductase family protein
	VviAKR39	GSVIVG01035130001	GSVIVT01035130001	chr5	1699774	1706856	5	4.2e-27	192	579	A	Aldo_ket_red	PF00248	NAD(P)-linked oxidoreductase superfamily protein, aldo/keto reductase family protein
	VviAKR40	GSVIVG01034253001	GSVIVT01034253001	chr9	13521416	13522967	7	4.3e-21	218	657	B	Aldo_ket_red	PF00248	NAD(P)-linked oxidoreductase superfamily protein, aldo/keto reductase family protein
	VviAKR41	GSVIVG01021813001	GSVIVT01021813001	chr14	7036356	7048415	3	1.5e-14	108	327	B	Aldo_ket_red	PF00248	NAD(P)-linked oxidoreductase superfamily protein, aldo/keto reductase family protein
	VviAKR42	GSVIVG01011027001	GSVIVT01011027001	chr7	2103477	2105399	4	7.5e-10	91	276	A	Aldo_ket_red	PF00248	NAD(P)-linked oxidoreductase superfamily protein, aldo/keto reductase family protein
	VviAKR43	GSVIVG01020767001	GSVIVT01020767001	chr12	2250006	2250200	1	6e-07	64	195	A	Aldo_ket_red	PF00248	NAD(P)-linked oxidoreductase superfamily protein, aldo/keto reductase family protein
	VviAKR44	GSVIVG01027820001	GSVIVT01027820001	chr5	8158983	8170034	3	2.8e-06	146	441	B	Aldo_ket_red	PF00248	NAD(P)-linked oxidoreductase superfamily protein, aldo/keto reductase family protein
	VviAKR45	GSVIVG01011581001	GSVIVT01011581001	chr1	6286213	6286623	2	1.1e-05	44	135	A	Aldo_ket_red	PF00248	NAD(P)-linked oxidoreductase superfamily protein, aldo/keto reductase family protein
Solanum tuberosum	StuAKR01	PGSC0003DMG404006439	PGSC0003DMT400016484	chr09	46465697	46469486	7	4.6e-79	348	1047	B	Aldo_ket_red	PF00248	NAD(P)-linked oxidoreductase superfamily protein, aldo/keto reductase family protein
	StuAKR02	PGSC0003DMG400002336	PGSC0003DMT400006010	chr01	6974226	6977912	5	3.5e-76	345	1038	B	Aldo_ket_red	PF00248	NAD(P)-linked oxidoreductase superfamily protein, aldo/keto reductase family protein
	StuAKR03	PGSC0003DMG400016854	PGSC0003DMT400043415	chr09	43688742	43693009	12	3.8e-75	359	1080	B	Aldo_ket_red	PF00248	NAD(P)-linked oxidoreductase superfamily protein, aldo/keto reductase family protein
	StuAKR04	PGSC0003DMG400016293	PGSC0003DMT400042008	chr06	35379462	35395721	8	4.4e-73	400	1203	B	Aldo_ket_red	PF00248	NAD(P)-linked oxidoreductase superfamily protein, aldo/keto reductase family protein
	StuAKR05	PGSC0003DMG400016620	PGSC0003DMT400042840	chr09	52154227	52156657	6	1.6e-72	349	1050	B	Aldo_ket_red	PF00248	NAD(P)-linked oxidoreductase superfamily protein, aldo/keto reductase family protein
	StuAKR06	PGSC0003DMG400016870	PGSC0003DMT400043456	chr12	65615500	65620691	4	2.7e-70	330	993	B	Aldo_ket_red	PF00248	NAD(P)-linked oxidoreductase superfamily protein, aldo/keto reductase family protein
	StuAKR07	PGSC0003DMG400003102	PGSC0003DMT400008024	chr01	89565415	89568847	5	5.1e-66	321	966	B	Aldo_ket_red	PF00248	NAD(P)-linked oxidoreductase superfamily protein, aldo/keto reductase family protein
	StuAKR08	PGSC0003DMG402015926	PGSC0003DMT400041157	chr07	39839239	39846156	10	1.8e-61	367	1104	B	Aldo_ket_red	PF00248	NAD(P)-linked oxidoreductase superfamily protein, aldo/keto reductase family protein
	StuAKR09	PGSC0003DMG400018510	PGSC0003DMT400047623	chr03	16672552	16677030	8	5.2e-58	370	1113	B	Aldo_ket_red	PF00248	NAD(P)-linked oxidoreductase superfamily protein, aldo/keto reductase family protein
	StuAKR10	PGSC0003DMG401018424	PGSC0003DMT400047408	chr05	4267866	4272088	4	1.7e-55	324	975	A	Aldo_ket_red	PF00248	NAD(P)-linked oxidoreductase superfamily protein, aldo/keto reductase family protein
	StuAKR11	PGSC0003DMG400001661	PGSC0003DMT400004180	chr01	92910603	92914222	6	2e-55	309	930	A	Aldo_ket_red	PF00248	NAD(P)-linked oxidoreductase superfamily protein, aldo/keto reductase family protein
	StuAKR12	PGSC0003DMG400022641	PGSC0003DMT400058309	chr05	6415991	6418424	4	1e-54	326	981	A	Aldo_ket_red	PF00248	NAD(P)-linked oxidoreductase superfamily protein, aldo/keto reductase family protein
	StuAKR13	PGSC0003DMG402008890	PGSC0003DMT400022952	chr09	5674788	5679823	7	1.7e-54	317	954	A	Aldo_ket_red	PF00248	NAD(P)-linked oxidoreductase superfamily protein, aldo/keto reductase family protein
	StuAKR14	PGSC0003DMG401008890	PGSC0003DMT400022959	chr09	5682145	5687622	7	4.2e-54	317	954	A	Aldo_ket_red	PF00248	NAD(P)-linked oxidoreductase superfamily protein, aldo/keto reductase family protein
	StuAKR15	PGSC0003DMG400007408	PGSC0003DMT400019147	chr11	37193369	37196446	9	5.4e-54	383	1152	B	Aldo_ket_red	PF00248	NAD(P)-linked oxidoreductase superfamily protein, aldo/keto reductase family protein
	StuAKR16	PGSC0003DMG400014822	PGSC0003DMT400038402	chr12	36440565	36442289	5	1.5e-52	315	948	A	Aldo_ket_red	PF00248	NAD(P)-linked oxidoreductase superfamily protein, aldo/keto reductase family protein
	StuAKR17	PGSC0003DMG400041306	PGSC0003DMT400091735	chr12	36410859	36412166	5	1.5e-51	315	948	A	Aldo_ket_red	PF00248	NAD(P)-linked oxidoreductase superfamily protein, aldo/keto reductase family protein
	StuAKR18	PGSC0003DMG401031036	PGSC0003DMT400079684	chr03	35620607	35624501	4	2.9e-51	313	942	A	Aldo_ket_red	PF00248	NAD(P)-linked oxidoreductase superfamily protein, aldo/keto reductase family protein
	StuAKR19	PGSC0003DMG400039522	PGSC0003DMT400089951	chr12	36428661	36429976	5	7.2e-49	315	948	A	Aldo_ket_red	PF00248	NAD(P)-linked oxidoreductase superfamily protein, aldo/keto reductase family protein
	StuAKR20	PGSC0003DMG402006579	PGSC0003DMT400016819	chr09	52572721	52576559	5	7.8e-49	198	597	B	Aldo_ket_red	PF00248	NAD(P)-linked oxidoreductase superfamily protein, aldo/keto reductase family protein
	StuAKR21	PGSC0003DMG400006440	PGSC0003DMT400016488	chr09	46487081	46488185	4	7e-48	241	726	B	Aldo_ket_red	PF00248	NAD(P)-linked oxidoreductase superfamily protein, aldo/keto reductase family protein
	StuAKR22	PGSC0003DMG400011619	PGSC0003DMT400030366	chr09	27982696	27986457	8	1.3e-45	319	960	A	Aldo_ket_red	PF00248	NAD(P)-linked oxidoreductase superfamily protein, aldo/keto reductase family protein
	StuAKR23	PGSC0003DMG400029487	PGSC0003DMT400075843	chr04	1914686	1917808	3	2.4e-40	256	771	A	Aldo_ket_red	PF00248	NAD(P)-linked oxidoreductase superfamily protein, aldo/keto reductase family protein
	StuAKR24	PGSC0003DMG400041854	PGSC0003DMT400092283	chr04	1858087	1859839	5	1.7e-30	226	681	A	Aldo_ket_red	PF00248	NAD(P)-linked oxidoreductase superfamily protein, aldo/keto reductase family protein
	StuAKR25	PGSC0003DMG400036740	PGSC0003DMT400087169	chr04	1868998	1871620	3	1.7e-29	231	696	A	Aldo_ket_red	PF00248	NAD(P)-linked oxidoreductase superfamily protein, aldo/keto reductase family protein
	StuAKR26	PGSC0003DMG402031036	PGSC0003DMT400079683	chr03	35621798	35623204	3	8.8e-28	190	573	A	Aldo_ket_red	PF00248	NAD(P)-linked oxidoreductase superfamily protein, aldo/keto reductase family protein
	StuAKR27	PGSC0003DMG400036174	PGSC0003DMT400086603	chr04	1903499	1906019	3	5e-27	229	690	A	Aldo_ket_red	PF00248	NAD(P)-linked oxidoreductase superfamily protein, aldo/keto reductase family protein
	StuAKR28	PGSC0003DMG401006579	PGSC0003DMT400016824	chr09	52590130	52597171	3	5.8e-22	99	300	B	Aldo_ket_red	PF00248	NAD(P)-linked oxidoreductase superfamily protein, aldo/keto reductase family protein
	StuAKR29	PGSC0003DMG400014465	PGSC0003DMT400037483	chr12	55638561	55640445	2	6.3e-18	124	375	A	Aldo_ket_red	PF00248	NAD(P)-linked oxidoreductase superfamily protein, aldo/keto reductase family protein
	StuAKR30	PGSC0003DMG403006439	PGSC0003DMT400016479	chr09	46480916	46482624	1	2e-15	62	189	B	Aldo_ket_red	PF00248	NAD(P)-linked oxidoreductase superfamily protein, aldo/keto reductase family protein
	StuAKR31	PGSC0003DMG400039199	PGSC0003DMT400089628	chr04	1933629	1933946	1	2.4e-12	105	318	A	Aldo_ket_red	PF00248	NAD(P)-linked oxidoreductase superfamily protein, aldo/keto reductase family protein
	StuAKR32	PGSC0003DMG400031035	PGSC0003DMT400079681	chr03	35618242	35619339	2	8e-12	133	402	A	Aldo_ket_red	PF00248	NAD(P)-linked oxidoreductase superfamily protein, aldo/keto reductase family protein
	StuAKR33	PGSC0003DMG400037976	PGSC0003DMT400088405	chr04	1880394	1880711	1	9.3e-12	105	318	A	Aldo_ket_red	PF00248	NAD(P)-linked oxidoreductase superfamily protein, aldo/keto reductase family protein
	StuAKR34	PGSC0003DMG402018424	PGSC0003DMT400047407	chr05	4271416	4272088	1	1.8e-11	107	324	B	Aldo_ket_red	PF00248	NAD(P)-linked oxidoreductase superfamily protein, aldo/keto reductase family protein
	StuAKR35	PGSC0003DMG401029486	PGSC0003DMT400075841	chr04	1872874	1879639	3	6.5e-08	120	363	A	Aldo_ket_red	PF00248	NAD(P)-linked oxidoreductase superfamily protein, aldo/keto reductase family protein
Solanum lycopersicum	SlyAKR01	Solyc00g031700.1	Solyc00g031700.1.1	SL2.40ch00	12674418	12675365	1	2.7e-83	316	948	B	Aldo_ket_red	PF00248	NAD(P)-linked oxidoreductase superfamily protein, aldo/keto reductase family protein
	SlyAKR02	Solyc09g082730.2	Solyc09g082730.2.1	SL2.40ch09	63820711	63824566	7	1.5e-79	346	1041	B	Aldo_ket_red	PF00248	NAD(P)-linked oxidoreductase superfamily protein, aldo/keto reductase family protein
	SlyAKR03	Solyc09g097960.2	Solyc09g097960.2.1	SL2.40ch09	67190684	67192297	5	2.3e-79	346	1041	B	Aldo_ket_red	PF00248	NAD(P)-linked oxidoreductase superfamily protein, aldo/keto reductase family protein
	SlyAKR04	Solyc09g097970.2	Solyc09g097970.2.1	SL2.40ch09	67192761	67196455	5	6.1e-77	346	1041	B	Aldo_ket_red	PF00248	NAD(P)-linked oxidoreductase superfamily protein, aldo/keto reductase family protein
	SlyAKR05	Solyc09g082720.2	Solyc09g082720.2.1	SL2.40ch09	63816287	63819690	7	1.7e-76	345	1038	B	Aldo_ket_red	PF00248	NAD(P)-linked oxidoreductase superfamily protein, aldo/keto reductase family protein
	SlyAKR06	Solyc09g074310.2	Solyc09g074310.2.1	SL2.40ch09	61586638	61590738	12	2.9e-76	359	1080	B	Aldo_ket_red	PF00248	NAD(P)-linked oxidoreductase superfamily protein, aldo/keto reductase family protein
	SlyAKR07	Solyc09g097980.2	Solyc09g097980.2.1	SL2.40ch09	67196720	67200070	5	6.5e-76	351	1056	B	Aldo_ket_red	PF00248	NAD(P)-linked oxidoreductase superfamily protein, aldo/keto reductase family protein
	SlyAKR08	Solyc01g097390.2	Solyc01g097390.2.1	SL2.40ch01	80028719	80032895	7	1.8e-75	344	1035	B	Aldo_ket_red	PF00248	NAD(P)-linked oxidoreductase superfamily protein, aldo/keto reductase family protein
	SlyAKR09	Solyc09g098000.2	Solyc09g098000.2.1	SL2.40ch09	67203346	67205039	6	3.7e-74	349	1050	B	Aldo_ket_red	PF00248	NAD(P)-linked oxidoreductase superfamily protein, aldo/keto reductase family protein
	SlyAKR10	Solyc06g053600.2	Solyc06g053600.2.1	SL2.40ch06	32897410	32909873	8	1.2e-72	401	1206	B	Aldo_ket_red	PF00248	NAD(P)-linked oxidoreductase superfamily protein, aldo/keto reductase family protein
	SlyAKR11	Solyc09g098090.2	Solyc09g098090.2.1	SL2.40ch09	67260446	67263935	5	6.7e-72	345	1038	B	Aldo_ket_red	PF00248	NAD(P)-linked oxidoreductase superfamily protein, aldo/keto reductase family protein
	SlyAKR12	Solyc12g098150.1	Solyc12g098150.1.1	SL2.40ch12	64110249	64114488	4	1.6e-70	330	993	B	Aldo_ket_red	PF00248	NAD(P)-linked oxidoreductase superfamily protein, aldo/keto reductase family protein
	SlyAKR13	Solyc01g097380.1	Solyc01g097380.1.1	SL2.40ch01	80023871	80026658	7	1.5e-69	333	1002	B	Aldo_ket_red	PF00248	NAD(P)-linked oxidoreductase superfamily protein, aldo/keto reductase family protein
	SlyAKR14	Solyc01g106450.2	Solyc01g106450.2.1	SL2.40ch01	86101970	86105020	5	1.5e-65	321	966	B	Aldo_ket_red	PF00248	NAD(P)-linked oxidoreductase superfamily protein, aldo/keto reductase family protein
	SlyAKR15	Solyc07g043570.2	Solyc07g043570.2.1	SL2.40ch07	54807979	54814690	10	3.2e-61	355	1068	B	Aldo_ket_red	PF00248	NAD(P)-linked oxidoreductase superfamily protein, aldo/keto reductase family protein
	SlyAKR16	Solyc00g015750.1	Solyc00g015750.1.1	SL2.40ch00	11234322	11236093	7	2.4e-58	315	948	A	Aldo_ket_red	PF00248	NAD(P)-linked oxidoreductase superfamily protein, aldo/keto reductase family protein
	SlyAKR17	Solyc03g082560.2	Solyc03g082560.2.1	SL2.40ch03	46042023	46044930	8	7.6e-58	370	1113	B	Aldo_ket_red	PF00248	NAD(P)-linked oxidoreductase superfamily protein, aldo/keto reductase family protein
	SlyAKR18	Solyc09g011240.2	Solyc09g011240.2.1	SL2.40ch09	4573233	4578442	7	2.4e-56	317	954	A	Aldo_ket_red	PF00248	NAD(P)-linked oxidoreductase superfamily protein, aldo/keto reductase family protein
	SlyAKR19	Solyc04g008440.1	Solyc04g008440.1.1	SL2.40ch04	2067145	2069579	4	1.2e-55	317	954	A	Aldo_ket_red	PF00248	NAD(P)-linked oxidoreductase superfamily protein, aldo/keto reductase family protein
	SlyAKR20	Solyc01g110450.2	Solyc01g110450.2.1	SL2.40ch01	88910585	88913966	6	1.4e-55	309	930	A	Aldo_ket_red	PF00248	NAD(P)-linked oxidoreductase superfamily protein, aldo/keto reductase family protein
	SlyAKR21	Solyc00g015740.1	Solyc00g015740.1.1	SL2.40ch00	11231304	11233176	7	2.6e-55	311	936	A	Aldo_ket_red	PF00248	NAD(P)-linked oxidoreductase superfamily protein, aldo/keto reductase family protein
	SlyAKR22	Solyc11g067160.1	Solyc11g067160.1.1	SL2.40ch11	49978029	49981767	9	8.5e-54	398	1197	B	Aldo_ket_red	PF00248	NAD(P)-linked oxidoreductase superfamily protein, aldo/keto reductase family protein
	SlyAKR23	Solyc12g042470.1	Solyc12g042470.1.1	SL2.40ch12	43212589	43216070	4	3.7e-53	331	996	A	Aldo_ket_red	PF00248	NAD(P)-linked oxidoreductase superfamily protein, aldo/keto reductase family protein
	SlyAKR24	Solyc01g065490.2	Solyc01g065490.2.1	SL2.40ch01	64128442	64131779	5	4.2e-53	319	960	B	Aldo_ket_red	PF00248	NAD(P)-linked oxidoreductase superfamily protein, aldo/keto reductase family protein
	SlyAKR25	Solyc03g093270.2	Solyc03g093270.2.1	SL2.40ch03	47900052	47902030	5	4.3e-53	315	948	A	Aldo_ket_red	PF00248	NAD(P)-linked oxidoreductase superfamily protein, aldo/keto reductase family protein
	SlyAKR26	Solyc03g093280.1	Solyc03g093280.1.1	SL2.40ch03	47906753	47908059	5	5.3e-53	315	948	A	Aldo_ket_red	PF00248	NAD(P)-linked oxidoreductase superfamily protein, aldo/keto reductase family protein
	SlyAKR27	Solyc09g015070.2	Solyc09g015070.2.1	SL2.40ch09	7889720	7892947	8	3.9e-45	319	960	A	Aldo_ket_red	PF00248	NAD(P)-linked oxidoreductase superfamily protein, aldo/keto reductase family protein
	SlyAKR28	Solyc03g093290.2	Solyc03g093290.2.1	SL2.40ch03	47914776	47916079	5	1.2e-39	291	876	A	Aldo_ket_red	PF00248	NAD(P)-linked oxidoreductase superfamily protein, aldo/keto reductase family protein
	SlyAKR29	Solyc00g015770.1	Solyc00g015770.1.1	SL2.40ch00	11238273	11239724	5	3e-39	224	675	A	Aldo_ket_red	PF00248	NAD(P)-linked oxidoreductase superfamily protein, aldo/keto reductase family protein
	SlyAKR30	Solyc03g098100.2	Solyc03g098100.2.1	SL2.40ch03	53888188	53889477	2	1.3e-33	195	588	A	Aldo_ket_red	PF00248	NAD(P)-linked oxidoreductase superfamily protein, aldo/keto reductase family protein
	SlyAKR31	Solyc09g097950.1	Solyc09g097950.1.1	SL2.40ch09	67188822	67190415	3	6.9e-17	149	450	B	Aldo_ket_red	PF00248	NAD(P)-linked oxidoreductase superfamily protein, aldo/keto reductase family protein
	SlyAKR32	Solyc09g097990.1	Solyc09g097990.1.1	SL2.40ch09	67201013	67201603	2	4e-05	90	273	B	Aldo_ket_red	PF00248	NAD(P)-linked oxidoreductase superfamily protein, aldo/keto reductase family protein
Mimulus guttatus	MguAKR01	Migut.E00434	Migut.E00434.1	scaffold_5	2381042	2383572	7	2.6e-78	343	1032	B	Aldo_ket_red	PF00248	NAD(P)-linked oxidoreductase superfamily protein, aldo/keto reductase family protein
	MguAKR02	Migut.N02124	Migut.N02124.1	scaffold_14	19079346	19089410	12	4.7e-78	357	1074	B	Aldo_ket_red	PF00248	NAD(P)-linked oxidoreductase superfamily protein, aldo/keto reductase family protein
	MguAKR03	Migut.N00454	Migut.N00454.1	scaffold_14	2224694	2227245	5	7e-78	342	1029	B	Aldo_ket_red	PF00248	NAD(P)-linked oxidoreductase superfamily protein, aldo/keto reductase family protein
	MguAKR04	Migut.N00453	Migut.N00453.1	scaffold_14	2221267	2224209	5	1.3e-77	346	1041	B	Aldo_ket_red	PF00248	NAD(P)-linked oxidoreductase superfamily protein, aldo/keto reductase family protein
	MguAKR05	Migut.N00452	Migut.N00452.1	scaffold_14	2218403	2220807	5	2.4e-74	343	1032	B	Aldo_ket_red	PF00248	NAD(P)-linked oxidoreductase superfamily protein, aldo/keto reductase family protein
	MguAKR06	Migut.N00273	Migut.N00273.1	scaffold_14	1275373	1278922	8	2e-73	428	1287	B	Aldo_ket_red	PF00248	NAD(P)-linked oxidoreductase superfamily protein, aldo/keto reductase family protein
	MguAKR07	Migut.G01137	Migut.G01137.1	scaffold_7	14844920	14847815	5	5.3e-71	346	1041	B	Aldo_ket_red	PF00248	NAD(P)-linked oxidoreductase superfamily protein, aldo/keto reductase family protein
	MguAKR08	Migut.G00623	Migut.G00623.1	scaffold_7	4137955	4141079	4	5.3e-70	335	1008	B	Aldo_ket_red	PF00248	NAD(P)-linked oxidoreductase superfamily protein, aldo/keto reductase family protein
	MguAKR09	Migut.B00506	Migut.B00506.1	scaffold_2	2420636	2422865	5	1.1e-68	321	966	B	Aldo_ket_red	PF00248	NAD(P)-linked oxidoreductase superfamily protein, aldo/keto reductase family protein
	MguAKR10	Migut.F00165	Migut.F00165.1	scaffold_6	745967	748478	9	2.3e-60	371	1116	B	Aldo_ket_red	PF00248	NAD(P)-linked oxidoreductase superfamily protein, aldo/keto reductase family protein
	MguAKR11	Migut.J00293	Migut.J00293.1	scaffold_10	1341843	1344639	7	3.7e-55	315	948	A	Aldo_ket_red	PF00248	NAD(P)-linked oxidoreductase superfamily protein, aldo/keto reductase family protein
	MguAKR12	Migut.I00590	Migut.I00590.1	scaffold_9	11515881	11520062	4	1.4e-54	313	942	A	Aldo_ket_red	PF00248	NAD(P)-linked oxidoreductase superfamily protein, aldo/keto reductase family protein
	MguAKR13	Migut.J00294	Migut.J00294.1	scaffold_10	1345431	1348192	7	2.5e-54	315	948	A	Aldo_ket_red	PF00248	NAD(P)-linked oxidoreductase superfamily protein, aldo/keto reductase family protein
	MguAKR14	Migut.L01387	Migut.L01387.1	scaffold_12	23276530	23278303	4	1.6e-52	319	960	A	Aldo_ket_red	PF00248	NAD(P)-linked oxidoreductase superfamily protein, aldo/keto reductase family protein
	MguAKR15	Migut.J00295	Migut.J00295.1	scaffold_10	1348516	1351103	7	3.7e-52	315	948	A	Aldo_ket_red	PF00248	NAD(P)-linked oxidoreductase superfamily protein, aldo/keto reductase family protein
	MguAKR16	Migut.J00292	Migut.J00292.1	scaffold_10	1339927	1341375	6	8e-52	311	936	A	Aldo_ket_red	PF00248	NAD(P)-linked oxidoreductase superfamily protein, aldo/keto reductase family protein
	MguAKR17	Migut.F00483	Migut.F00483.1	scaffold_6	2256160	2257656	5	1.1e-51	317	954	A	Aldo_ket_red	PF00248	NAD(P)-linked oxidoreductase superfamily protein, aldo/keto reductase family protein
	MguAKR18	Migut.M00104	Migut.M00104.1	scaffold_13	629655	632659	9	1.1e-51	345	1038	B	Aldo_ket_red	PF00248	NAD(P)-linked oxidoreductase superfamily protein, aldo/keto reductase family protein
	MguAKR19	Migut.O00231	Migut.O00231.1	scaffold_17	872147	874213	4	1.6e-51	325	978	A	Aldo_ket_red	PF00248	NAD(P)-linked oxidoreductase superfamily protein, aldo/keto reductase family protein
	MguAKR20	Migut.D02344	Migut.D02344.1	scaffold_4	19629279	19630760	6	1.6e-36	247	744	B	Aldo_ket_red	PF00248	NAD(P)-linked oxidoreductase superfamily protein, aldo/keto reductase family protein
	MguAKR21	Migut.L00617	Migut.L00617.1	scaffold_12	8753284	8754555	3	3.7e-33	195	588	A	Aldo_ket_red	PF00248	NAD(P)-linked oxidoreductase superfamily protein, aldo/keto reductase family protein
	MguAKR22	Migut.J00288	Migut.J00288.1	scaffold_10	1331991	1333176	6	5.8e-32	232	699	A	Aldo_ket_red	PF00248	NAD(P)-linked oxidoreductase superfamily protein, aldo/keto reductase family protein
Sorghum bicolor	SbiAKR01	Sobic.001G242800	Sobic.001G242800.1	Chr01	25056876	25062181	7	4.6e-79	341	1026	B	Aldo_ket_red	PF00248	NAD(P)-linked oxidoreductase superfamily protein, aldo/keto reductase family protein
	SbiAKR02	Sobic.007G172000	Sobic.007G172000.1	Chr07	59427456	59430581	12	4.6e-78	359	1080	B	Aldo_ket_red	PF00248	NAD(P)-linked oxidoreductase superfamily protein, aldo/keto reductase family protein
	SbiAKR03	Sobic.003G221800	Sobic.003G221800.1	Chr03	55760823	55765362	6	5.7e-76	349	1050	B	Aldo_ket_red	PF00248	NAD(P)-linked oxidoreductase superfamily protein, aldo/keto reductase family protein
	SbiAKR04	Sobic.003G222300	Sobic.003G222300.1	Chr03	55818432	55821268	7	5.8e-76	367	1104	B	Aldo_ket_red	PF00248	NAD(P)-linked oxidoreductase superfamily protein, aldo/keto reductase family protein
	SbiAKR05	Sobic.003G222200	Sobic.003G222200.1	Chr03	55815135	55817779	6	1.3e-75	384	1155	B	Aldo_ket_red	PF00248	NAD(P)-linked oxidoreductase superfamily protein, aldo/keto reductase family protein
	SbiAKR06	Sobic.010G117900	Sobic.010G117900.1	Chr10	12895396	12897590	4	7.3e-75	355	1068	B	Aldo_ket_red	PF00248	NAD(P)-linked oxidoreductase superfamily protein, aldo/keto reductase family protein
	SbiAKR07	Sobic.010G019900	Sobic.010G019900.1	Chr10	1615244	1618132	5	1.5e-74	346	1041	B	Aldo_ket_red	PF00248	NAD(P)-linked oxidoreductase superfamily protein, aldo/keto reductase family protein
	SbiAKR08	Sobic.002G301900	Sobic.002G301900.1	Chr02	67808983	67811031	4	2.1e-74	349	1050	B	Aldo_ket_red	PF00248	NAD(P)-linked oxidoreductase superfamily protein, aldo/keto reductase family protein
	SbiAKR09	Sobic.010G019800	Sobic.010G019800.1	Chr10	1611116	1613573	5	2.1e-74	389	1170	B	Aldo_ket_red	PF00248	NAD(P)-linked oxidoreductase superfamily protein, aldo/keto reductase family protein
	SbiAKR10	Sobic.001G167900	Sobic.001G167900.1	Chr01	13942239	13957455	8	1.7e-73	401	1206	B	Aldo_ket_red	PF00248	NAD(P)-linked oxidoreductase superfamily protein, aldo/keto reductase family protein
	SbiAKR11	Sobic.004G345500	Sobic.004G345500.1	Chr04	66861752	66866730	4	1.6e-71	328	987	B	Aldo_ket_red	PF00248	NAD(P)-linked oxidoreductase superfamily protein, aldo/keto reductase family protein
	SbiAKR12	Sobic.002G012800	Sobic.002G012800.1	Chr02	1164180	1165849	3	2.9e-71	353	1062	B	Aldo_ket_red	PF00248	NAD(P)-linked oxidoreductase superfamily protein, aldo/keto reductase family protein
	SbiAKR13	Sobic.002G030900	Sobic.002G030900.1	Chr02	2853353	2857148	10	1.7e-62	377	1134	B	Aldo_ket_red	PF00248	NAD(P)-linked oxidoreductase superfamily protein, aldo/keto reductase family protein
	SbiAKR14	Sobic.008G097000	Sobic.008G097000.1	Chr08	38494935	38499610	5	3.1e-62	317	954	B	Aldo_ket_red	PF00248	NAD(P)-linked oxidoreductase superfamily protein, aldo/keto reductase family protein
	SbiAKR15	Sobic.003G300500	Sobic.003G300500.1	Chr03	63172574	63175952	6	4.5e-62	316	951	B	Aldo_ket_red	PF00248	NAD(P)-linked oxidoreductase superfamily protein, aldo/keto reductase family protein
	SbiAKR16	Sobic.001G193700	Sobic.001G193700.1	Chr01	17215702	17222255	8	1.9e-61	371	1116	B	Aldo_ket_red	PF00248	NAD(P)-linked oxidoreductase superfamily protein, aldo/keto reductase family protein
	SbiAKR17	Sobic.006G096300	Sobic.006G096300.1	Chr06	47540075	47554819	4	4.5e-60	330	993	A	Aldo_ket_red	PF00248	NAD(P)-linked oxidoreductase superfamily protein, aldo/keto reductase family protein
	SbiAKR18	Sobic.006G140700	Sobic.006G140700.1	Chr06	51214661	51219054	10	5.5e-60	381	1146	B	Aldo_ket_red	PF00248	NAD(P)-linked oxidoreductase superfamily protein, aldo/keto reductase family protein
	SbiAKR19	Sobic.004G021300	Sobic.004G021300.1	Chr04	1669636	1674752	6	6.8e-58	318	957	A	Aldo_ket_red	PF00248	NAD(P)-linked oxidoreductase superfamily protein, aldo/keto reductase family protein
	SbiAKR20	Sobic.003G355400	Sobic.003G355400.1	Chr03	67406882	67410653	7	7.9e-57	311	936	A	Aldo_ket_red	PF00248	NAD(P)-linked oxidoreductase superfamily protein, aldo/keto reductase family protein
	SbiAKR21	Sobic.003G355500	Sobic.003G355500.1	Chr03	67413606	67418199	7	8.1e-57	310	933	A	Aldo_ket_red	PF00248	NAD(P)-linked oxidoreductase superfamily protein, aldo/keto reductase family protein
	SbiAKR22	Sobic.009G161000	Sobic.009G161000.1	Chr09	51851903	51855766	7	2.1e-56	312	939	A	Aldo_ket_red	PF00248	NAD(P)-linked oxidoreductase superfamily protein, aldo/keto reductase family protein
	SbiAKR23	Sobic.001G274600	Sobic.001G274600.1	Chr01	46001193	46003440	3	2.9e-55	356	1071	A	Aldo_ket_red	PF00248	NAD(P)-linked oxidoreductase superfamily protein, aldo/keto reductase family protein
	SbiAKR24	Sobic.006G096200	Sobic.006G096200.1	Chr06	47525774	47528286	4	4.7e-55	332	999	A	Aldo_ket_red	PF00248	NAD(P)-linked oxidoreductase superfamily protein, aldo/keto reductase family protein
	SbiAKR25	Sobic.006G096100	Sobic.006G096100.1	Chr06	47521537	47523178	2	5.5e-55	328	987	A	Aldo_ket_red	PF00248	NAD(P)-linked oxidoreductase superfamily protein, aldo/keto reductase family protein
	SbiAKR26	Sobic.006G095800	Sobic.006G095800.1	Chr06	47483940	47491677	4	3.2e-54	360	1083	A	Aldo_ket_red	PF00248	NAD(P)-linked oxidoreductase superfamily protein, aldo/keto reductase family protein
	SbiAKR27	Sobic.009G161100	Sobic.009G161100.1	Chr09	51855900	51858197	7	3.7e-54	370	1113	A	Aldo_ket_red	PF00248	NAD(P)-linked oxidoreductase superfamily protein, aldo/keto reductase family protein
	SbiAKR28	Sobic.009G171400	Sobic.009G171400.1	Chr09	52697872	52701702	9	3.9e-54	319	960	A	Aldo_ket_red	PF00248	NAD(P)-linked oxidoreductase superfamily protein, aldo/keto reductase family protein
	SbiAKR29	Sobic.001G275200	Sobic.001G275200.1	Chr01	46188930	46191458	4	7.2e-54	346	1041	A	Aldo_ket_red	PF00248	NAD(P)-linked oxidoreductase superfamily protein, aldo/keto reductase family protein
	SbiAKR30	Sobic.002G133900	Sobic.002G133900.1	Chr02	19772679	19775829	9	9.9e-54	383	1152	B	Aldo_ket_red	PF00248	NAD(P)-linked oxidoreductase superfamily protein, aldo/keto reductase family protein
	SbiAKR31	Sobic.001G443100	Sobic.001G443100.1	Chr01	64872898	64875608	4	2.7e-53	348	1047	A	Aldo_ket_red	PF00248	NAD(P)-linked oxidoreductase superfamily protein, aldo/keto reductase family protein
	SbiAKR32	Sobic.006G096000	Sobic.006G096000.1	Chr06	47503421	47506540	4	2.8e-53	327	984	A	Aldo_ket_red	PF00248	NAD(P)-linked oxidoreductase superfamily protein, aldo/keto reductase family protein
	SbiAKR33	Sobic.001G274800	Sobic.001G274800.1	Chr01	46023646	46027516	4	5.7e-53	353	1062	A	Aldo_ket_red	PF00248	NAD(P)-linked oxidoreductase superfamily protein, aldo/keto reductase family protein
	SbiAKR34	Sobic.006G096400	Sobic.006G096400.1	Chr06	47560567	47562421	3	6.7e-52	331	996	A	Aldo_ket_red	PF00248	NAD(P)-linked oxidoreductase superfamily protein, aldo/keto reductase family protein
	SbiAKR35	Sobic.005G008300	Sobic.005G008300.1	Chr05	642843	649264	6	7.8e-52	337	1014	B	Aldo_ket_red	PF00248	NAD(P)-linked oxidoreductase superfamily protein, aldo/keto reductase family protein
	SbiAKR36	Sobic.006G018300	Sobic.006G018300.1	Chr06	3016217	3017999	2	1.4e-51	312	939	A	Aldo_ket_red	PF00248	NAD(P)-linked oxidoreductase superfamily protein, aldo/keto reductase family protein
	SbiAKR37	Sobic.009G160800	Sobic.009G160800.1	Chr09	51839106	51842548	7	1.4e-51	311	936	A	Aldo_ket_red	PF00248	NAD(P)-linked oxidoreductase superfamily protein, aldo/keto reductase family protein
	SbiAKR38	Sobic.003G355600	Sobic.003G355600.1	Chr03	67418564	67420466	7	5.1e-49	304	915	A	Aldo_ket_red	PF00248	NAD(P)-linked oxidoreductase superfamily protein, aldo/keto reductase family protein
	SbiAKR39	Sobic.006G018200	Sobic.006G018200.1	Chr06	3009303	3011009	2	5.1e-48	314	945	A	Aldo_ket_red	PF00248	NAD(P)-linked oxidoreductase superfamily protein, aldo/keto reductase family protein
	SbiAKR40	Sobic.001G168300	Sobic.001G168300.1	Chr01	13983920	13987767	6	2.6e-43	271	816	B	Aldo_ket_red	PF00248	NAD(P)-linked oxidoreductase superfamily protein, aldo/keto reductase family protein
	SbiAKR41	Sobic.001G168200	Sobic.001G168200.1	Chr01	13968955	13971868	2	8.1e-14	89	270	B	Aldo_ket_red	PF00248	NAD(P)-linked oxidoreductase superfamily protein, aldo/keto reductase family protein
	SbiAKR42	Sobic.001G275100	Sobic.001G275100.1	Chr01	46178748	46180264	2	1.6e-10	111	336	A	Aldo_ket_red	PF00248	NAD(P)-linked oxidoreductase superfamily protein, aldo/keto reductase family protein
Setaria italica	SitAKR01	Si036472m.g	Si036472m	scaffold_9	19460908	19466465	7	4.2e-80	341	1026	B	Aldo_ket_red	PF00248	NAD(P)-linked oxidoreductase superfamily protein, aldo/keto reductase family protein
	SitAKR02	Si017466m.g	Si017466m	scaffold_1	1484132	1486734	10	8.1e-79	390	1173	B	Aldo_ket_red	PF00248	NAD(P)-linked oxidoreductase superfamily protein, aldo/keto reductase family protein
	SitAKR03	Si022559m.g	Si022559m	scaffold_3	5226801	5228727	5	8e-77	344	1035	B	Aldo_ket_red	PF00248	NAD(P)-linked oxidoreductase superfamily protein, aldo/keto reductase family protein
	SitAKR04	Si002084m.g	Si002084m	scaffold_5	28965248	28967317	5	4.4e-76	344	1035	B	Aldo_ket_red	PF00248	NAD(P)-linked oxidoreductase superfamily protein, aldo/keto reductase family protein
	SitAKR05	Si010364m.g	Si010364m	scaffold_7	14833953	14837348	6	5.1e-75	376	1131	B	Aldo_ket_red	PF00248	NAD(P)-linked oxidoreductase superfamily protein, aldo/keto reductase family protein
	SitAKR06	Si010495m.g	Si010495m	scaffold_7	14859345	14861738	4	2.9e-73	346	1041	B	Aldo_ket_red	PF00248	NAD(P)-linked oxidoreductase superfamily protein, aldo/keto reductase family protein
	SitAKR07	Si017032m.g	Si017032m	scaffold_1	41390213	41394735	5	3.7e-73	490	1473	B	Aldo_ket_red	PF00248	NAD(P)-linked oxidoreductase superfamily protein, aldo/keto reductase family protein
	SitAKR08	Si010493m.g	Si010493m	scaffold_7	14765799	14767725	4	3.8e-73	346	1041	B	Aldo_ket_red	PF00248	NAD(P)-linked oxidoreductase superfamily protein, aldo/keto reductase family protein
	SitAKR09	Si010483m.g	Si010483m	scaffold_7	14787043	14788966	4	4.2e-73	348	1047	B	Aldo_ket_red	PF00248	NAD(P)-linked oxidoreductase superfamily protein, aldo/keto reductase family protein
	SitAKR10	Si010477m.g	Si010477m	scaffold_7	14815463	14817119	4	4.4e-73	349	1050	B	Aldo_ket_red	PF00248	NAD(P)-linked oxidoreductase superfamily protein, aldo/keto reductase family protein
	SitAKR11	Si035950m.g	Si035950m	scaffold_9	11467983	11472119	8	6.6e-73	405	1218	B	Aldo_ket_red	PF00248	NAD(P)-linked oxidoreductase superfamily protein, aldo/keto reductase family protein
	SitAKR12	Si010498m.g	Si010498m	scaffold_7	14862410	14863962	4	1.5e-72	345	1038	B	Aldo_ket_red	PF00248	NAD(P)-linked oxidoreductase superfamily protein, aldo/keto reductase family protein
	SitAKR13	Si036182m.g	Si036182m	scaffold_9	13529361	13536418	8	9.9e-64	378	1137	B	Aldo_ket_red	PF00248	NAD(P)-linked oxidoreductase superfamily protein, aldo/keto reductase family protein
	SitAKR14	Si030202m.g	Si030202m	scaffold_2	2395798	2398949	10	7.3e-62	374	1125	B	Aldo_ket_red	PF00248	NAD(P)-linked oxidoreductase superfamily protein, aldo/keto reductase family protein
	SitAKR15	Si017692m.g	Si017692m	scaffold_1	9223883	9228643	6	3e-59	345	1038	A	Aldo_ket_red	PF00248	NAD(P)-linked oxidoreductase superfamily protein, aldo/keto reductase family protein
	SitAKR16	Si010354m.g	Si010354m	scaffold_7	15529363	15532121	10	5e-59	379	1140	B	Aldo_ket_red	PF00248	NAD(P)-linked oxidoreductase superfamily protein, aldo/keto reductase family protein
	SitAKR17	Si017684m.g	Si017684m	scaffold_1	9166679	9170207	6	7.1e-59	346	1041	A	Aldo_ket_red	PF00248	NAD(P)-linked oxidoreductase superfamily protein, aldo/keto reductase family protein
	SitAKR18	Si004443m.g	Si004443m	scaffold_5	41376468	41379171	7	9.4e-58	311	936	A	Aldo_ket_red	PF00248	NAD(P)-linked oxidoreductase superfamily protein, aldo/keto reductase family protein
	SitAKR19	Si010575m.g	Si010575m	scaffold_7	21277403	21280880	4	4.9e-57	330	993	A	Aldo_ket_red	PF00248	NAD(P)-linked oxidoreductase superfamily protein, aldo/keto reductase family protein
	SitAKR20	Si010586m.g	Si010586m	scaffold_7	21299763	21301703	4	5.9e-57	327	984	A	Aldo_ket_red	PF00248	NAD(P)-linked oxidoreductase superfamily protein, aldo/keto reductase family protein
	SitAKR21	Si017835m.g	Si017835m	scaffold_1	9163226	9166065	6	2.1e-56	316	951	A	Aldo_ket_red	PF00248	NAD(P)-linked oxidoreductase superfamily protein, aldo/keto reductase family protein
	SitAKR22	Si002341m.g	Si002341m	scaffold_5	41380572	41384317	7	5.2e-56	310	933	A	Aldo_ket_red	PF00248	NAD(P)-linked oxidoreductase superfamily protein, aldo/keto reductase family protein
	SitAKR23	Si010558m.g	Si010558m	scaffold_7	21357074	21359464	3	8.4e-55	333	1002	A	Aldo_ket_red	PF00248	NAD(P)-linked oxidoreductase superfamily protein, aldo/keto reductase family protein
	SitAKR24	Si022734m.g	Si022734m	scaffold_3	17779750	17783028	7	1.8e-54	311	936	A	Aldo_ket_red	PF00248	NAD(P)-linked oxidoreductase superfamily protein, aldo/keto reductase family protein
	SitAKR25	Si022691m.g	Si022691m	scaffold_3	16110038	16112968	9	8.8e-54	319	960	A	Aldo_ket_red	PF00248	NAD(P)-linked oxidoreductase superfamily protein, aldo/keto reductase family protein
	SitAKR26	Si030159m.g	Si030159m	scaffold_2	15412392	15415364	9	2.1e-53	382	1149	B	Aldo_ket_red	PF00248	NAD(P)-linked oxidoreductase superfamily protein, aldo/keto reductase family protein
	SitAKR27	Si036714m.g	Si036714m	scaffold_9	51727658	51730269	4	2.7e-53	314	945	A	Aldo_ket_red	PF00248	NAD(P)-linked oxidoreductase superfamily protein, aldo/keto reductase family protein
	SitAKR28	Si036374m.g	Si036374m	scaffold_9	33906200	33907591	3	4e-53	354	1065	A	Aldo_ket_red	PF00248	NAD(P)-linked oxidoreductase superfamily protein, aldo/keto reductase family protein
	SitAKR29	Si014001m.g	Si014001m	scaffold_6	34101428	34102711	3	4.8e-53	354	1065	A	Aldo_ket_red	PF00248	NAD(P)-linked oxidoreductase superfamily protein, aldo/keto reductase family protein
	SitAKR30	Si012617m.g	Si012617m	scaffold_7	21304916	21306254	3	5.6e-52	335	1008	A	Aldo_ket_red	PF00248	NAD(P)-linked oxidoreductase superfamily protein, aldo/keto reductase family protein
	SitAKR31	Si010579m.g	Si010579m	scaffold_7	21324692	21326226	3	1.6e-51	330	993	A	Aldo_ket_red	PF00248	NAD(P)-linked oxidoreductase superfamily protein, aldo/keto reductase family protein
	SitAKR32	Si022480m.g	Si022480m	scaffold_3	17748462	17750485	7	9.7e-51	356	1071	A	Aldo_ket_red	PF00248	NAD(P)-linked oxidoreductase superfamily protein, aldo/keto reductase family protein
	SitAKR33	Si002369m.g	Si002369m	scaffold_5	41384879	41387057	7	1.7e-50	304	915	A	Aldo_ket_red	PF00248	NAD(P)-linked oxidoreductase superfamily protein, aldo/keto reductase family protein
	SitAKR34	Si022629m.g	Si022627m	scaffold_3	17800744	17805027	7	4.9e-50	331	996	A	Aldo_ket_red	PF00248	NAD(P)-linked oxidoreductase superfamily protein, aldo/keto reductase family protein
	SitAKR35	Si010686m.g	Si010686m	scaffold_7	21348748	21350115	3	1.5e-49	305	918	A	Aldo_ket_red	PF00248	NAD(P)-linked oxidoreductase superfamily protein, aldo/keto reductase family protein
	SitAKR36	Si023037m.g	Si023037m	scaffold_3	40423821	40426588	4	8.9e-48	253	762	B	Aldo_ket_red	PF00248	NAD(P)-linked oxidoreductase superfamily protein, aldo/keto reductase family protein
	SitAKR37	Si012010m.g	Si012010m	scaffold_7	21328016	21330363	6	2.4e-46	308	927	A	Aldo_ket_red	PF00248	NAD(P)-linked oxidoreductase superfamily protein, aldo/keto reductase family protein
	SitAKR38	Si004311m.g	Si004311m	scaffold_5	28970738	28975211	6	7.3e-33	226	681	B	Aldo_ket_red	PF00248	NAD(P)-linked oxidoreductase superfamily protein, aldo/keto reductase family protein
	SitAKR39	Si012645m.g	Si012645m	scaffold_7	21343633	21344469	2	1.6e-16	119	360	A	Aldo_ket_red	PF00248	NAD(P)-linked oxidoreductase superfamily protein, aldo/keto reductase family protein
	SitAKR40	Si004894m.g	Si004894m	scaffold_5	28951950	28952961	3	3.4e-10	135	408	B	Aldo_ket_red	PF00248	NAD(P)-linked oxidoreductase superfamily protein, aldo/keto reductase family protein
Panicum virgatum	PviAKR01	Pavir.Ab00973	Pavir.Ab00973.1	Chr01b	12970471	12973974	11	4e-82	359	1080	B	Aldo_ket_red	PF00248	NAD(P)-linked oxidoreductase superfamily protein, aldo/keto reductase family protein
	PviAKR02	Pavir.J03960	Pavir.J03960.1	contig05361	4320	6443	4	2.8e-77	345	1038	B	Aldo_ket_red	PF00248	NAD(P)-linked oxidoreductase superfamily protein, aldo/keto reductase family protein
	PviAKR03	Pavir.Ea02307	Pavir.Ea02307.1	Chr05a	43708206	43710868	7	1.1e-75	344	1035	B	Aldo_ket_red	PF00248	NAD(P)-linked oxidoreductase superfamily protein, aldo/keto reductase family protein
	PviAKR04	Pavir.Eb01933	Pavir.Eb01933.1	Chr05b	37839464	37841791	7	3.8e-75	344	1035	B	Aldo_ket_red	PF00248	NAD(P)-linked oxidoreductase superfamily protein, aldo/keto reductase family protein
	PviAKR05	Pavir.Ga02700	Pavir.Ga02700.1	Chr07a	52097291	52102086	5	3.8e-75	409	1230	B	Aldo_ket_red	PF00248	NAD(P)-linked oxidoreductase superfamily protein, aldo/keto reductase family protein
	PviAKR06	Pavir.Ea02308	Pavir.Ea02308.1	Chr05a	43713968	43717101	5	4.5e-75	344	1035	B	Aldo_ket_red	PF00248	NAD(P)-linked oxidoreductase superfamily protein, aldo/keto reductase family protein
	PviAKR07	Pavir.J06037	Pavir.J06037.1	contig09959	9299	12117	5	1e-73	348	1047	B	Aldo_ket_red	PF00248	NAD(P)-linked oxidoreductase superfamily protein, aldo/keto reductase family protein
	PviAKR08	Pavir.J03959	Pavir.J03959.1	contig05361	197	2239	4	2.6e-73	348	1047	B	Aldo_ket_red	PF00248	NAD(P)-linked oxidoreductase superfamily protein, aldo/keto reductase family protein
	PviAKR09	Pavir.Ga02603	Pavir.Ga02603.1	Chr07a	49934564	49936616	4	2.7e-73	348	1047	B	Aldo_ket_red	PF00248	NAD(P)-linked oxidoreductase superfamily protein, aldo/keto reductase family protein
	PviAKR10	Pavir.Ga02690	Pavir.Ga02690.1	Chr07a	51992021	51994126	4	3.2e-73	348	1047	B	Aldo_ket_red	PF00248	NAD(P)-linked oxidoreductase superfamily protein, aldo/keto reductase family protein
	PviAKR11	Pavir.Ga02521	Pavir.Ga02521.1	Chr07a	44002901	44007081	4	7.6e-73	347	1044	B	Aldo_ket_red	PF00248	NAD(P)-linked oxidoreductase superfamily protein, aldo/keto reductase family protein
	PviAKR12	Pavir.J23999	Pavir.J23999.1	contig26262	3801	7937	8	1.3e-72	403	1212	B	Aldo_ket_red	PF00248	NAD(P)-linked oxidoreductase superfamily protein, aldo/keto reductase family protein
	PviAKR13	Pavir.Ga02004	Pavir.Ga02004.1	Chr07a	25131204	25133858	4	1.7e-72	352	1059	B	Aldo_ket_red	PF00248	NAD(P)-linked oxidoreductase superfamily protein, aldo/keto reductase family protein
	PviAKR14	Pavir.J00130	Pavir.J00130.1	contig00111	20348	23858	5	1.8e-72	376	1131	B	Aldo_ket_red	PF00248	NAD(P)-linked oxidoreductase superfamily protein, aldo/keto reductase family protein
	PviAKR15	Pavir.Aa00113	Pavir.Aa00113.1	Chr01a	1036509	1041254	4	3.4e-72	328	987	B	Aldo_ket_red	PF00248	NAD(P)-linked oxidoreductase superfamily protein, aldo/keto reductase family protein
	PviAKR16	Pavir.Ib03389	Pavir.Ib03389.1	Chr09b	54509490	54515087	7	4.7e-72	351	1056	B	Aldo_ket_red	PF00248	NAD(P)-linked oxidoreductase superfamily protein, aldo/keto reductase family protein
	PviAKR17	Pavir.J15933	Pavir.J15933.1	contig177767	84	1649	4	9.8e-72	346	1041	B	Aldo_ket_red	PF00248	NAD(P)-linked oxidoreductase superfamily protein, aldo/keto reductase family protein
	PviAKR18	Pavir.Ga02693	Pavir.Ga02693.1	Chr07a	52030703	52034764	4	1.2e-70	351	1056	B	Aldo_ket_red	PF00248	NAD(P)-linked oxidoreductase superfamily protein, aldo/keto reductase family protein
	PviAKR19	Pavir.J12311	Pavir.J12311.1	contig146227	647	2834	6	2e-68	300	903	B	Aldo_ket_red	PF00248	NAD(P)-linked oxidoreductase superfamily protein, aldo/keto reductase family protein
	PviAKR20	Pavir.Ab03295	Pavir.Ab03295.1	Chr01b	54899660	54903696	4	9.5e-66	348	1044	B	Aldo_ket_red	PF00248	NAD(P)-linked oxidoreductase superfamily protein, aldo/keto reductase family protein
	PviAKR21	Pavir.J29439	Pavir.J29439.1	contig33857	1263	6268	8	1.5e-62	345	1038	B	Aldo_ket_red	PF00248	NAD(P)-linked oxidoreductase superfamily protein, aldo/keto reductase family protein
	PviAKR22	Pavir.Eb01934	Pavir.Eb01934.1	Chr05b	37846701	37847881	5	8.4e-61	284	855	B	Aldo_ket_red	PF00248	NAD(P)-linked oxidoreductase superfamily protein, aldo/keto reductase family protein
	PviAKR23	Pavir.Cb00755	Pavir.Cb00755.1	Chr03b	16019896	16024023	5	1.1e-60	317	954	B	Aldo_ket_red	PF00248	NAD(P)-linked oxidoreductase superfamily protein, aldo/keto reductase family protein
	PviAKR24	Pavir.Ba03890	Pavir.Ba03890.1	Chr02a	77711327	77714908	10	1.4e-60	373	1122	B	Aldo_ket_red	PF00248	NAD(P)-linked oxidoreductase superfamily protein, aldo/keto reductase family protein
	PviAKR25	Pavir.J38870	Pavir.J38870.1	contig79582	1825	4330	10	3.2e-60	336	1011	B	Aldo_ket_red	PF00248	NAD(P)-linked oxidoreductase superfamily protein, aldo/keto reductase family protein
	PviAKR26	Pavir.Ab00236	Pavir.Ab00236.1	Chr01b	2846533	2850537	6	5.9e-60	346	1041	A	Aldo_ket_red	PF00248	NAD(P)-linked oxidoreductase superfamily protein, aldo/keto reductase family protein
	PviAKR27	Pavir.Bb00255	Pavir.Bb00255.1	Chr02b	4132588	4135692	11	9.4e-59	461	1386	B	Aldo_ket_red	PF00248	NAD(P)-linked oxidoreductase superfamily protein, aldo/keto reductase family protein
	PviAKR28	Pavir.Ca02248	Pavir.Ca02248.1	Chr03a	37202886	37206277	4	1.8e-58	296	891	B	Aldo_ket_red	PF00248	NAD(P)-linked oxidoreductase superfamily protein, aldo/keto reductase family protein
	PviAKR29	Pavir.J34655	Pavir.J34655.1	contig48245	1250	3894	7	2e-58	311	936	A	Aldo_ket_red	PF00248	NAD(P)-linked oxidoreductase superfamily protein, aldo/keto reductase family protein
	PviAKR30	Pavir.Ib03757	Pavir.Ib03757.1	Chr09b	61168202	61172696	8	2.7e-58	388	1167	B	Aldo_ket_red	PF00248	NAD(P)-linked oxidoreductase superfamily protein, aldo/keto reductase family protein
	PviAKR31	Pavir.Ga01675	Pavir.Ga01675.1	Chr07a	21302566	21308699	4	4.9e-58	360	1083	A	Aldo_ket_red	PF00248	NAD(P)-linked oxidoreductase superfamily protein, aldo/keto reductase family protein
	PviAKR32	Pavir.Gb02142	Pavir.Gb02142.1	Chr07b	34889115	34892928	4	1.3e-57	335	1008	B	Aldo_ket_red	PF00248	NAD(P)-linked oxidoreductase superfamily protein, aldo/keto reductase family protein
	PviAKR33	Pavir.Ga02097	Pavir.Ga02097.1	Chr07a	28396742	28399268	5	3.1e-57	323	972	A	Aldo_ket_red	PF00248	NAD(P)-linked oxidoreductase superfamily protein, aldo/keto reductase family protein
	PviAKR34	Pavir.Ab00237	Pavir.Ab00237.1	Chr01b	2850948	2854743	6	1.1e-56	316	951	A	Aldo_ket_red	PF00248	NAD(P)-linked oxidoreductase superfamily protein, aldo/keto reductase family protein
	PviAKR35	Pavir.J03111	Pavir.J03111.1	contig03863	16170	18291	4	2.8e-56	283	852	A	Aldo_ket_red	PF00248	NAD(P)-linked oxidoreductase superfamily protein, aldo/keto reductase family protein
	PviAKR36	Pavir.Aa03472	Pavir.Aa03472.1	Chr01a	70238303	70246153	6	3.1e-56	316	951	A	Aldo_ket_red	PF00248	NAD(P)-linked oxidoreductase superfamily protein, aldo/keto reductase family protein
	PviAKR37	Pavir.J10803	Pavir.J10803.1	contig13463	5385	9424	7	4e-56	310	933	A	Aldo_ket_red	PF00248	NAD(P)-linked oxidoreductase superfamily protein, aldo/keto reductase family protein
	PviAKR38	Pavir.J12533	Pavir.J12533.1	contig14785	4682	10017	4	4.7e-56	360	1083	A	Aldo_ket_red	PF00248	NAD(P)-linked oxidoreductase superfamily protein, aldo/keto reductase family protein
	PviAKR39	Pavir.Ga02696	Pavir.Ga02696.1	Chr07a	52058078	52061024	4	1.3e-55	255	768	B	Aldo_ket_red	PF00248	NAD(P)-linked oxidoreductase superfamily protein, aldo/keto reductase family protein
	PviAKR40	Pavir.J10802	Pavir.J10802.1	contig13463	1625	4503	7	1.3e-55	311	936	A	Aldo_ket_red	PF00248	NAD(P)-linked oxidoreductase superfamily protein, aldo/keto reductase family protein
	PviAKR41	Pavir.J05214	Pavir.J05214.1	contig07814	2514	5308	7	2.4e-55	313	942	A	Aldo_ket_red	PF00248	NAD(P)-linked oxidoreductase superfamily protein, aldo/keto reductase family protein
	PviAKR42	Pavir.J13804	Pavir.J13804.1	contig158498	635	2442	4	3.7e-55	221	663	B	Aldo_ket_red	PF00248	NAD(P)-linked oxidoreductase superfamily protein, aldo/keto reductase family protein
	PviAKR43	Pavir.Ea03381	Pavir.Ea03381.1	Chr05a	55894580	55899635	7	1.7e-54	310	933	A	Aldo_ket_red	PF00248	NAD(P)-linked oxidoreductase superfamily protein, aldo/keto reductase family protein
	PviAKR44	Pavir.Ib02937	Pavir.Ib02937.1	Chr09b	44357499	44359437	3	1.2e-53	354	1065	A	Aldo_ket_red	PF00248	NAD(P)-linked oxidoreductase superfamily protein, aldo/keto reductase family protein
	PviAKR45	Pavir.Ib02715	Pavir.Ib02715.1	Chr09b	37842582	37844853	4	1.3e-52	344	1035	A	Aldo_ket_red	PF00248	NAD(P)-linked oxidoreductase superfamily protein, aldo/keto reductase family protein
	PviAKR46	Pavir.J25812	Pavir.J25812.1	contig28556	2397	5681	6	1.6e-52	326	981	A	Aldo_ket_red	PF00248	NAD(P)-linked oxidoreductase superfamily protein, aldo/keto reductase family protein
	PviAKR47	Pavir.Ba02622	Pavir.Ba02622.1	Chr02a	41752648	41755543	9	1.9e-52	382	1149	B	Aldo_ket_red	PF00248	NAD(P)-linked oxidoreductase superfamily protein, aldo/keto reductase family protein
	PviAKR48	Pavir.Ga01678	Pavir.Ga01678.1	Chr07a	21328750	21330710	3	4e-52	328	987	A	Aldo_ket_red	PF00248	NAD(P)-linked oxidoreductase superfamily protein, aldo/keto reductase family protein
	PviAKR49	Pavir.J30656	Pavir.J30656.1	contig35866	11	2378	6	4.2e-52	278	837	A	Aldo_ket_red	PF00248	NAD(P)-linked oxidoreductase superfamily protein, aldo/keto reductase family protein
	PviAKR50	Pavir.Ia02525	Pavir.Ia02525.1	Chr09a	45986590	45988272	3	5.6e-50	355	1068	A	Aldo_ket_red	PF00248	NAD(P)-linked oxidoreductase superfamily protein, aldo/keto reductase family protein
	PviAKR51	Pavir.Gb02583	Pavir.Gb02583.1	Chr07b	50268190	50270805	2	4.8e-49	315	948	A	Aldo_ket_red	PF00248	NAD(P)-linked oxidoreductase superfamily protein, aldo/keto reductase family protein
	PviAKR52	Pavir.Ga02336	Pavir.Ga02336.1	Chr07a	37655996	37658520	2	8e-49	315	948	A	Aldo_ket_red	PF00248	NAD(P)-linked oxidoreductase superfamily protein, aldo/keto reductase family protein
	PviAKR53	Pavir.J17406	Pavir.J17406.1	contig191877	1037	2342	3	5.2e-48	278	837	A	Aldo_ket_red	PF00248	NAD(P)-linked oxidoreductase superfamily protein, aldo/keto reductase family protein
	PviAKR54	Pavir.J34047	Pavir.J34047.1	contig44557	2408	4144	7	7.6e-48	276	831	B	Aldo_ket_red	PF00248	NAD(P)-linked oxidoreductase superfamily protein, aldo/keto reductase family protein
	PviAKR55	Pavir.Ea03382	Pavir.Ea03382.1	Chr05a	55900700	55902432	7	2.8e-47	285	858	A	Aldo_ket_red	PF00248	NAD(P)-linked oxidoreductase superfamily protein, aldo/keto reductase family protein
	PviAKR56	Pavir.J38308	Pavir.J38308.1	contig74895	1510	3765	7	3e-45	304	915	A	Aldo_ket_red	PF00248	NAD(P)-linked oxidoreductase superfamily protein, aldo/keto reductase family protein
	PviAKR57	Pavir.J13407	Pavir.J13407.1	contig155282	1482	2761	3	5.1e-45	278	837	A	Aldo_ket_red	PF00248	NAD(P)-linked oxidoreductase superfamily protein, aldo/keto reductase family protein
	PviAKR58	Pavir.Ga02007	Pavir.Ga02007.1	Chr07a	25164863	25167305	2	5.6e-44	209	627	B	Aldo_ket_red	PF00248	NAD(P)-linked oxidoreductase superfamily protein, aldo/keto reductase family protein
	PviAKR59	Pavir.J02763	Pavir.J02763.1	contig03317	14987	16443	4	3.7e-43	232	699	B	Aldo_ket_red	PF00248	NAD(P)-linked oxidoreductase superfamily protein, aldo/keto reductase family protein
	PviAKR60	Pavir.J02238	Pavir.J02238.1	contig02531	1794	13402	2	1.2e-41	225	678	B	Aldo_ket_red	PF00248	NAD(P)-linked oxidoreductase superfamily protein, aldo/keto reductase family protein
	PviAKR61	Pavir.J02201	Pavir.J02201.1	contig02482	19777	21407	3	7.2e-41	204	615	B	Aldo_ket_red	PF00248	NAD(P)-linked oxidoreductase superfamily protein, aldo/keto reductase family protein
	PviAKR62	Pavir.J22133	Pavir.J22133.1	contig240998	112	1258	3	1.5e-40	204	615	B	Aldo_ket_red	PF00248	NAD(P)-linked oxidoreductase superfamily protein, aldo/keto reductase family protein
	PviAKR63	Pavir.J25229	Pavir.J25229.1	contig278300	507	1522	3	1.9e-40	204	615	B	Aldo_ket_red	PF00248	NAD(P)-linked oxidoreductase superfamily protein, aldo/keto reductase family protein
	PviAKR64	Pavir.Aa00592	Pavir.Aa00592.1	Chr01a	7063882	7064910	3	2.3e-40	204	615	B	Aldo_ket_red	PF00248	NAD(P)-linked oxidoreductase superfamily protein, aldo/keto reductase family protein
	PviAKR65	Pavir.J15301	Pavir.J15301.1	contig172219	310	1422	3	4.4e-40	204	615	B	Aldo_ket_red	PF00248	NAD(P)-linked oxidoreductase superfamily protein, aldo/keto reductase family protein
	PviAKR66	Pavir.J12272	Pavir.J12272.1	contig145819	272	1935	9	9.7e-40	263	792	B	Aldo_ket_red	PF00248	NAD(P)-linked oxidoreductase superfamily protein, aldo/keto reductase family protein
	PviAKR67	Pavir.J24217	Pavir.J24217.1	contig265366	116	1316	3	2.2e-39	210	633	B	Aldo_ket_red	PF00248	NAD(P)-linked oxidoreductase superfamily protein, aldo/keto reductase family protein
	PviAKR68	Pavir.J21334	Pavir.J21334.1	contig232343	1	1910	5	1.4e-36	172	516	A	Aldo_ket_red	PF00248	NAD(P)-linked oxidoreductase superfamily protein, aldo/keto reductase family protein
	PviAKR69	Pavir.J35855	Pavir.J35855.1	contig55917	2045	4499	3	6.5e-36	209	630	A	Aldo_ket_red	PF00248	NAD(P)-linked oxidoreductase superfamily protein, aldo/keto reductase family protein
	PviAKR70	Pavir.Ga02234	Pavir.Ga02234.1	Chr07a	34532095	34542779	3	3.2e-35	191	576	B	Aldo_ket_red	PF00248	NAD(P)-linked oxidoreductase superfamily protein, aldo/keto reductase family protein
	PviAKR71	Pavir.J05034	Pavir.J05034.1	contig07460	7408	9955	4	3.6e-33	207	624	A	Aldo_ket_red	PF00248	NAD(P)-linked oxidoreductase superfamily protein, aldo/keto reductase family protein
	PviAKR72	Pavir.Ab00968	Pavir.Ab00968.1	Chr01b	12933496	12935960	7	4.4e-32	186	561	B	Aldo_ket_red	PF00248	NAD(P)-linked oxidoreductase superfamily protein, aldo/keto reductase family protein
	PviAKR73	Pavir.J15860	Pavir.J15860.1	contig17715	2241	4890	8	7.4e-32	253	762	A	Aldo_ket_red	PF00248	NAD(P)-linked oxidoreductase superfamily protein, aldo/keto reductase family protein
	PviAKR74	Pavir.J30627	Pavir.J30627.1	contig358130	339	1214	2	5.5e-31	197	591	A	Aldo_ket_red	PF00248	NAD(P)-linked oxidoreductase superfamily protein, aldo/keto reductase family protein
	PviAKR75	Pavir.J14842	Pavir.J14842.1	contig16803	158	2430	6	1.7e-29	234	705	B	Aldo_ket_red	PF00248	NAD(P)-linked oxidoreductase superfamily protein, aldo/keto reductase family protein
	PviAKR76	Pavir.J19374	Pavir.J19374.1	contig211041	269	1622	3	2.8e-28	170	513	B	Aldo_ket_red	PF00248	NAD(P)-linked oxidoreductase superfamily protein, aldo/keto reductase family protein
	PviAKR77	Pavir.Ha00129	Pavir.Ha00129.1	Chr08a	2708648	2710345	2	1.8e-27	150	453	B	Aldo_ket_red	PF00248	NAD(P)-linked oxidoreductase superfamily protein, aldo/keto reductase family protein
	PviAKR78	Pavir.J10207	Pavir.J10207.1	contig129949	994	3139	3	2.8e-27	210	633	A	Aldo_ket_red	PF00248	NAD(P)-linked oxidoreductase superfamily protein, aldo/keto reductase family protein
	PviAKR79	Pavir.J02019	Pavir.J02019.1	contig02274	327	2046	3	1.1e-25	206	621	B	Aldo_ket_red	PF00248	NAD(P)-linked oxidoreductase superfamily protein, aldo/keto reductase family protein
	PviAKR80	Pavir.J19083	Pavir.J19083.1	contig207997	243	674	1	1.3e-25	144	432	B	Aldo_ket_red	PF00248	NAD(P)-linked oxidoreductase superfamily protein, aldo/keto reductase family protein
	PviAKR81	Pavir.J29275	Pavir.J29275.1	contig336016	141	1333	2	1.6e-22	94	285	B	Aldo_ket_red	PF00248	NAD(P)-linked oxidoreductase superfamily protein, aldo/keto reductase family protein
	PviAKR82	Pavir.Ga02006	Pavir.Ga02006.1	Chr07a	25155422	25158498	4	2.6e-22	218	657	B	Aldo_ket_red	PF00248	NAD(P)-linked oxidoreductase superfamily protein, aldo/keto reductase family protein
	PviAKR83	Pavir.J20843	Pavir.J20843.1	contig226976	20	2013	5	2.8e-22	171	516	B	Aldo_ket_red	PF00248	NAD(P)-linked oxidoreductase superfamily protein, aldo/keto reductase family protein
	PviAKR84	Pavir.J10574	Pavir.J10574.1	contig132650	894	2952	5	4e-22	140	423	B	Aldo_ket_red	PF00248	NAD(P)-linked oxidoreductase superfamily protein, aldo/keto reductase family protein
	PviAKR85	Pavir.J33801	Pavir.J33801.1	contig43167	4671	5732	3	5.8e-21	140	423	B	Aldo_ket_red	PF00248	NAD(P)-linked oxidoreductase superfamily protein, aldo/keto reductase family protein
	PviAKR86	Pavir.Ea03380	Pavir.Ea03380.1	Chr05a	55887917	55891064	6	6.3e-21	239	720	A	Aldo_ket_red	PF00248	NAD(P)-linked oxidoreductase superfamily protein, aldo/keto reductase family protein
	PviAKR87	Pavir.J30317	Pavir.J30317.1	contig353023	21	648	2	1.2e-17	110	333	A	Aldo_ket_red	PF00248	NAD(P)-linked oxidoreductase superfamily protein, aldo/keto reductase family protein
	PviAKR88	Pavir.Ib00893	Pavir.Ib00893.1	Chr09b	9578324	9581200	3	2.2e-17	118	357	A	Aldo_ket_red	PF00248	NAD(P)-linked oxidoreductase superfamily protein, aldo/keto reductase family protein
	PviAKR89	Pavir.J24785	Pavir.J24785.1	contig27239	372	2431	3	3.2e-17	379	1140	A	Aldo_ket_red	PF00248	NAD(P)-linked oxidoreductase superfamily protein, aldo/keto reductase family protein
	PviAKR90	Pavir.J22923	Pavir.J22923.1	contig25011	6807	7895	3	2.5e-16	181	543	B	Aldo_ket_red	PF00248	NAD(P)-linked oxidoreductase superfamily protein, aldo/keto reductase family protein
	PviAKR91	Pavir.J13675	Pavir.J13675.1	contig157482	2205	2635	2	5e-16	135	405	B	Aldo_ket_red	PF00248	NAD(P)-linked oxidoreductase superfamily protein, aldo/keto reductase family protein
	PviAKR92	Pavir.Ga01676	Pavir.Ga01676.1	Chr07a	21318380	21319215	2	5.4e-16	131	396	A	Aldo_ket_red	PF00248	NAD(P)-linked oxidoreductase superfamily protein, aldo/keto reductase family protein
	PviAKR93	Pavir.J13515	Pavir.J13515.1	contig156179	23	1084	4	2.9e-13	168	504	B	Aldo_ket_red	PF00248	NAD(P)-linked oxidoreductase superfamily protein, aldo/keto reductase family protein
	PviAKR94	Pavir.J01972	Pavir.J01972.1	contig02230	14187	16646	5	4.5e-13	118	357	A	Aldo_ket_red	PF00248	NAD(P)-linked oxidoreductase superfamily protein, aldo/keto reductase family protein
	PviAKR95	Pavir.J07970	Pavir.J07970.1	contig113385	148	746	3	4.8e-12	128	387	A	Aldo_ket_red	PF00248	NAD(P)-linked oxidoreductase superfamily protein, aldo/keto reductase family protein
	PviAKR96	Pavir.Fb01458	Pavir.Fb01458.1	Chr06b	40944198	40945197	4	5.6e-12	172	519	A	Aldo_ket_red	PF00248	NAD(P)-linked oxidoreductase superfamily protein, aldo/keto reductase family protein
	PviAKR97	Pavir.J09470	Pavir.J09470.1	contig12446	2424	4004	4	9.9e-12	114	342	A	Aldo_ket_red	PF00248	NAD(P)-linked oxidoreductase superfamily protein, aldo/keto reductase family protein
	PviAKR98	Pavir.Ga02434	Pavir.Ga02434.1	Chr07a	39840668	39842267	1	5.6e-09	90	273	B	Aldo_ket_red	PF00248	NAD(P)-linked oxidoreductase superfamily protein, aldo/keto reductase family protein
	PviAKR99	Pavir.Ba01032	Pavir.Ba01032.1	Chr02a	12825854	12830772	6	3.8e-08	149	450	B	Aldo_ket_red	PF00248	NAD(P)-linked oxidoreductase superfamily protein, aldo/keto reductase family protein
	PviAKR100	Pavir.Ib03274	Pavir.Ib03274.1	Chr09b	53224974	53239939	5	3.6e-07	158	477	B	Aldo_ket_red	PF00248	NAD(P)-linked oxidoreductase superfamily protein, aldo/keto reductase family protein
	PviAKR101	Pavir.J35016	Pavir.J35016.1	contig50536	264	1217	5	3.1e-05	174	525	A	Aldo_ket_red	PF00248	NAD(P)-linked oxidoreductase superfamily protein, aldo/keto reductase family protein
Oryza sativa	OsaAKR01	LOC_Os11g42540	LOC_Os11g42540.1	Chr11	25614506	25617384	12	2.3e-84	358	1077	B	Aldo_ket_red	PF00248	NAD(P)-linked oxidoreductase superfamily protein, aldo/keto reductase family protein
	OsaAKR02	LOC_Os10g28320	LOC_Os10g28320.1	Chr10	14731529	14736612	7	2.6e-78	343	1032	B	Aldo_ket_red	PF00248	NAD(P)-linked oxidoreductase superfamily protein, aldo/keto reductase family protein
	OsaAKR03	LOC_Os01g43090	LOC_Os01g43090.1	Chr1	24579621	24582077	7	9.1e-76	344	1035	B	Aldo_ket_red	PF00248	NAD(P)-linked oxidoreductase superfamily protein, aldo/keto reductase family protein
	OsaAKR04	LOC_Os04g26910	LOC_Os04g26910.1	Chr4	15915619	15918920	5	2.2e-75	351	1056	B	Aldo_ket_red	PF00248	NAD(P)-linked oxidoreductase superfamily protein, aldo/keto reductase family protein
	OsaAKR05	LOC_Os03g41510	LOC_Os03g41510.1	Chr3	23086275	23090306	8	7.6e-73	405	1218	B	Aldo_ket_red	PF00248	NAD(P)-linked oxidoreductase superfamily protein, aldo/keto reductase family protein
	OsaAKR06	LOC_Os04g26870	LOC_Os04g26870.1	Chr4	15888815	15893913	5	2.8e-72	350	1053	B	Aldo_ket_red	PF00248	NAD(P)-linked oxidoreductase superfamily protein, aldo/keto reductase family protein
	OsaAKR07	LOC_Os02g57240	LOC_Os02g57240.1	Chr2	35067976	35072613	4	6.9e-70	328	987	B	Aldo_ket_red	PF00248	NAD(P)-linked oxidoreductase superfamily protein, aldo/keto reductase family protein
	OsaAKR08	LOC_Os04g27060	LOC_Os04g27060.1	Chr4	16001490	16005331	4	1.2e-69	355	1068	B	Aldo_ket_red	PF00248	NAD(P)-linked oxidoreductase superfamily protein, aldo/keto reductase family protein
	OsaAKR09	LOC_Os10g37330	LOC_Os10g37330.1	Chr10	19997769	20001957	8	1.4e-63	375	1128	B	Aldo_ket_red	PF00248	NAD(P)-linked oxidoreductase superfamily protein, aldo/keto reductase family protein
	OsaAKR10	LOC_Os07g05000	LOC_Os07g05000.1	Chr7	2197573	2201446	10	5.7e-62	377	1134	B	Aldo_ket_red	PF00248	NAD(P)-linked oxidoreductase superfamily protein, aldo/keto reductase family protein
	OsaAKR11	LOC_Os12g29760	LOC_Os12g29760.1	Chr12	17788672	17791111	5	1.2e-61	316	951	B	Aldo_ket_red	PF00248	NAD(P)-linked oxidoreductase superfamily protein, aldo/keto reductase family protein
	OsaAKR12	LOC_Os07g04990	LOC_Os07g04990.1	Chr7	2193807	2197052	10	2.4e-59	376	1131	B	Aldo_ket_red	PF00248	NAD(P)-linked oxidoreductase superfamily protein, aldo/keto reductase family protein
	OsaAKR13	LOC_Os04g37470	LOC_Os04g37470.1	Chr4	22316817	22319418	4	1.7e-58	333	1002	A	Aldo_ket_red	PF00248	NAD(P)-linked oxidoreductase superfamily protein, aldo/keto reductase family protein
	OsaAKR14	LOC_Os02g03100	LOC_Os02g03100.1	Chr2	1227308	1230217	6	4e-56	382	1149	A	Aldo_ket_red	PF00248	NAD(P)-linked oxidoreductase superfamily protein, aldo/keto reductase family protein
	OsaAKR15	LOC_Os10g02480	LOC_Os10g02480.1	Chr10	911552	916911	4	1.3e-55	330	993	A	Aldo_ket_red	PF00248	NAD(P)-linked oxidoreductase superfamily protein, aldo/keto reductase family protein
	OsaAKR16	LOC_Os05g39690	LOC_Os05g39690.1	Chr5	23297457	23300472	9	5.7e-55	318	957	A	Aldo_ket_red	PF00248	NAD(P)-linked oxidoreductase superfamily protein, aldo/keto reductase family protein
	OsaAKR17	LOC_Os04g37490	LOC_Os04g37490.1	Chr4	22323860	22326907	4	9.5e-55	357	1074	A	Aldo_ket_red	PF00248	NAD(P)-linked oxidoreductase superfamily protein, aldo/keto reductase family protein
	OsaAKR18	LOC_Os01g62870	LOC_Os01g62870.1	Chr1	36410638	36414610	7	5e-54	311	936	A	Aldo_ket_red	PF00248	NAD(P)-linked oxidoreductase superfamily protein, aldo/keto reductase family protein
	OsaAKR19	LOC_Os01g62860	LOC_Os01g62860.1	Chr1	36403442	36407380	7	5.1e-54	311	936	A	Aldo_ket_red	PF00248	NAD(P)-linked oxidoreductase superfamily protein, aldo/keto reductase family protein
	OsaAKR20	LOC_Os09g39390	LOC_Os09g39390.1	Chr9	22649087	22652085	9	6.1e-54	385	1158	B	Aldo_ket_red	PF00248	NAD(P)-linked oxidoreductase superfamily protein, aldo/keto reductase family protein
	OsaAKR21	LOC_Os10g02380	LOC_Os10g02380.1	Chr10	866389	870954	2	6.4e-54	320	963	A	Aldo_ket_red	PF00248	NAD(P)-linked oxidoreductase superfamily protein, aldo/keto reductase family protein
	OsaAKR22	LOC_Os05g38230	LOC_Os05g38230.1	Chr5	22409905	22413310	6	2.4e-52	334	1005	A	Aldo_ket_red	PF00248	NAD(P)-linked oxidoreductase superfamily protein, aldo/keto reductase family protein
	OsaAKR23	LOC_Os03g13390	LOC_Os03g13390.2	Chr3	7228964	7231749	4	2.8e-52	318	957	A	Aldo_ket_red	PF00248	NAD(P)-linked oxidoreductase superfamily protein, aldo/keto reductase family protein
	OsaAKR24	LOC_Os04g37480	LOC_Os04g37480.1	Chr4	22321189	22323559	4	6e-52	323	972	A	Aldo_ket_red	PF00248	NAD(P)-linked oxidoreductase superfamily protein, aldo/keto reductase family protein
	OsaAKR25	LOC_Os01g62880	LOC_Os01g62880.1	Chr1	36418114	36420455	7	1.2e-50	304	915	A	Aldo_ket_red	PF00248	NAD(P)-linked oxidoreductase superfamily protein, aldo/keto reductase family protein
	OsaAKR26	LOC_Os10g02490	LOC_Os10g02490.1	Chr10	923908	926905	4	1.2e-49	342	1029	A	Aldo_ket_red	PF00248	NAD(P)-linked oxidoreductase superfamily protein, aldo/keto reductase family protein
	OsaAKR27	LOC_Os04g08550	LOC_Os04g08550.1	Chr4	4637978	4640929	2	1.4e-47	337	1014	A	Aldo_ket_red	PF00248	NAD(P)-linked oxidoreductase superfamily protein, aldo/keto reductase family protein
	OsaAKR28	LOC_Os04g26920	LOC_Os04g26920.1	Chr4	15924282	15927475	3	2.3e-26	158	477	B	Aldo_ket_red	PF00248	NAD(P)-linked oxidoreductase superfamily protein, aldo/keto reductase family protein
	OsaAKR29	LOC_Os04g26890	LOC_Os04g26890.1	Chr4	15904657	15905424	3	4.7e-26	178	537	B	Aldo_ket_red	PF00248	NAD(P)-linked oxidoreductase superfamily protein, aldo/keto reductase family protein
Brachypodium distachyon	BdiAKR01	Bradi3g26900	Bradi3g26900.1	Bd3	27710520	27717054	7	4.7e-82	341	1026	B	Aldo_ket_red	PF00248	NAD(P)-linked oxidoreductase superfamily protein, aldo/keto reductase family protein
	BdiAKR02	Bradi4g11550	Bradi4g11550.1	Bd4	11427878	11430402	12	9.4e-79	359	1080	B	Aldo_ket_red	PF00248	NAD(P)-linked oxidoreductase superfamily protein, aldo/keto reductase family protein
	BdiAKR03	Bradi3g48197	Bradi3g48197.1	Bd3	49750142	49752082	5	1e-75	348	1047	B	Aldo_ket_red	PF00248	NAD(P)-linked oxidoreductase superfamily protein, aldo/keto reductase family protein
	BdiAKR04	Bradi2g43690	Bradi2g43690.1	Bd2	44186867	44191793	6	3.4e-74	342	1029	B	Aldo_ket_red	PF00248	NAD(P)-linked oxidoreductase superfamily protein, aldo/keto reductase family protein
	BdiAKR05	Bradi3g48190	Bradi3g48190.1	Bd3	49746076	49748347	5	4.2e-74	348	1047	B	Aldo_ket_red	PF00248	NAD(P)-linked oxidoreductase superfamily protein, aldo/keto reductase family protein
	BdiAKR06	Bradi1g14710	Bradi1g14710.1	Bd1	11664000	11668367	8	2.9e-72	405	1218	B	Aldo_ket_red	PF00248	NAD(P)-linked oxidoreductase superfamily protein, aldo/keto reductase family protein
	BdiAKR07	Bradi3g55400	Bradi3g55400.1	Bd3	55707195	55710787	4	4.1e-72	328	987	B	Aldo_ket_red	PF00248	NAD(P)-linked oxidoreductase superfamily protein, aldo/keto reductase family protein
	BdiAKR08	Bradi2g36160	Bradi2g36160.1	Bd2	36593462	36594966	5	2e-71	348	1047	B	Aldo_ket_red	PF00248	NAD(P)-linked oxidoreductase superfamily protein, aldo/keto reductase family protein
	BdiAKR09	Bradi1g14700	Bradi1g14700.1	Bd1	11657869	11663243	7	1.1e-70	336	1011	B	Aldo_ket_red	PF00248	NAD(P)-linked oxidoreductase superfamily protein, aldo/keto reductase family protein
	BdiAKR10	Bradi3g30847	Bradi3g30847.1	Bd3	33155027	33159611	8	8.2e-63	373	1122	B	Aldo_ket_red	PF00248	NAD(P)-linked oxidoreductase superfamily protein, aldo/keto reductase family protein
	BdiAKR11	Bradi4g07350	Bradi4g07350.1	Bd4	6245136	6249595	5	1.3e-61	316	951	B	Aldo_ket_red	PF00248	NAD(P)-linked oxidoreductase superfamily protein, aldo/keto reductase family protein
	BdiAKR12	Bradi3g02340	Bradi3g02340.1	Bd3	1393922	1397749	6	1.4e-59	313	942	A	Aldo_ket_red	PF00248	NAD(P)-linked oxidoreductase superfamily protein, aldo/keto reductase family protein
	BdiAKR13	Bradi1g58220	Bradi1g58220.1	Bd1	57331958	57334797	10	2.9e-59	373	1122	B	Aldo_ket_red	PF00248	NAD(P)-linked oxidoreductase superfamily protein, aldo/keto reductase family protein
	BdiAKR14	Bradi5g11630	Bradi5g11630.1	Bd5	15252425	15253861	4	9.7e-58	323	972	A	Aldo_ket_red	PF00248	NAD(P)-linked oxidoreductase superfamily protein, aldo/keto reductase family protein
	BdiAKR15	Bradi1g58210	Bradi1g58210.1	Bd1	57328447	57331111	10	2e-57	372	1119	B	Aldo_ket_red	PF00248	NAD(P)-linked oxidoreductase superfamily protein, aldo/keto reductase family protein
	BdiAKR16	Bradi5g11620	Bradi5g11620.2	Bd5	15247703	15251858	4	3.2e-57	329	990	A	Aldo_ket_red	PF00248	NAD(P)-linked oxidoreductase superfamily protein, aldo/keto reductase family protein
	BdiAKR17	Bradi2g54890	Bradi2g54890.1	Bd2	53718421	53722172	7	2e-55	311	936	A	Aldo_ket_red	PF00248	NAD(P)-linked oxidoreductase superfamily protein, aldo/keto reductase family protein
	BdiAKR18	Bradi4g38440	Bradi4g38440.2	Bd4	43492963	43496715	10	6.5e-55	506	1521	B	Aldo_ket_red	PF00248	NAD(P)-linked oxidoreductase superfamily protein, aldo/keto reductase family protein
	BdiAKR19	Bradi2g22460	Bradi2g22460.1	Bd2	19960285	19962907	9	4.2e-54	319	960	A	Aldo_ket_red	PF00248	NAD(P)-linked oxidoreductase superfamily protein, aldo/keto reductase family protein
	BdiAKR20	Bradi1g68740	Bradi1g68740.1	Bd1	67535842	67537880	3	2.7e-53	315	948	A	Aldo_ket_red	PF00248	NAD(P)-linked oxidoreductase superfamily protein, aldo/keto reductase family protein
	BdiAKR21	Bradi2g23460	Bradi2g23460.1	Bd2	21008777	21011729	7	2.9e-53	311	936	A	Aldo_ket_red	PF00248	NAD(P)-linked oxidoreductase superfamily protein, aldo/keto reductase family protein
	BdiAKR22	Bradi2g54900	Bradi2g54900.1	Bd2	53722418	53724696	7	5.3e-51	306	921	A	Aldo_ket_red	PF00248	NAD(P)-linked oxidoreductase superfamily protein, aldo/keto reductase family protein
	BdiAKR23	Bradi5g00650	Bradi5g00650.1	Bd5	592668	594027	2	4.6e-50	314	945	A	Aldo_ket_red	PF00248	NAD(P)-linked oxidoreductase superfamily protein, aldo/keto reductase family protein
	BdiAKR24	Bradi3g37327	Bradi3g37327.2	Bd3	39779904	39785522	7	1.8e-49	355	1068	A	Aldo_ket_red	PF00248	NAD(P)-linked oxidoreductase superfamily protein, aldo/keto reductase family protein
	BdiAKR25	Bradi4g38224	Bradi4g38224.1	Bd4	43325991	43330380	3	8.1e-05	245	738	B	Aldo_ket_red	PF00248	NAD(P)-linked oxidoreductase superfamily protein, aldo/keto reductase family protein
Amborella trichopoda	AtrAKR01	evm_27.TU.AmTr_v1.0_scaffold00002.583	evm_27.model.AmTr_v1.0_scaffold00002.583	AmTr_v1.0_scaffold00002	10175171	10181161	7	8.5e-78	341	1026	B	Aldo_ket_red	PF00248	NAD(P)-linked oxidoreductase superfamily protein, aldo/keto reductase family protein
	AtrAKR02	evm_27.TU.AmTr_v1.0_scaffold00197.5	evm_27.model.AmTr_v1.0_scaffold00197.5	AmTr_v1.0_scaffold00197	113525	121239	12	1.5e-76	359	1080	B	Aldo_ket_red	PF00248	NAD(P)-linked oxidoreductase superfamily protein, aldo/keto reductase family protein
	AtrAKR03	evm_27.TU.AmTr_v1.0_scaffold00002.584	evm_27.model.AmTr_v1.0_scaffold00002.584	AmTr_v1.0_scaffold00002	10193426	10200344	7	1.7e-76	342	1029	B	Aldo_ket_red	PF00248	NAD(P)-linked oxidoreductase superfamily protein, aldo/keto reductase family protein
	AtrAKR04	evm_27.TU.AmTr_v1.0_scaffold00002.582	evm_27.model.AmTr_v1.0_scaffold00002.582	AmTr_v1.0_scaffold00002	10154914	10171449	7	3.5e-74	342	1029	B	Aldo_ket_red	PF00248	NAD(P)-linked oxidoreductase superfamily protein, aldo/keto reductase family protein
	AtrAKR05	evm_27.TU.AmTr_v1.0_scaffold00067.20	evm_27.model.AmTr_v1.0_scaffold00067.20	AmTr_v1.0_scaffold00067	283993	289554	8	5.5e-73	402	1209	B	Aldo_ket_red	PF00248	NAD(P)-linked oxidoreductase superfamily protein, aldo/keto reductase family protein
	AtrAKR06	evm_27.TU.AmTr_v1.0_scaffold00039.159	evm_27.model.AmTr_v1.0_scaffold00039.159	AmTr_v1.0_scaffold00039	3508091	3514961	4	2.9e-68	328	987	B	Aldo_ket_red	PF00248	NAD(P)-linked oxidoreductase superfamily protein, aldo/keto reductase family protein
	AtrAKR07	evm_27.TU.AmTr_v1.0_scaffold00033.27	evm_27.model.AmTr_v1.0_scaffold00033.27	AmTr_v1.0_scaffold00033	657090	662303	5	1e-61	320	963	B	Aldo_ket_red	PF00248	NAD(P)-linked oxidoreductase superfamily protein, aldo/keto reductase family protein
	AtrAKR08	evm_27.TU.AmTr_v1.0_scaffold00092.118	evm_27.model.AmTr_v1.0_scaffold00092.118	AmTr_v1.0_scaffold00092	2221280	2223783	10	1.6e-60	373	1122	B	Aldo_ket_red	PF00248	NAD(P)-linked oxidoreductase superfamily protein, aldo/keto reductase family protein
	AtrAKR09	evm_27.TU.AmTr_v1.0_scaffold00027.43	evm_27.model.AmTr_v1.0_scaffold00027.43	AmTr_v1.0_scaffold00027	2054717	2064302	8	2.9e-59	365	1098	B	Aldo_ket_red	PF00248	NAD(P)-linked oxidoreductase superfamily protein, aldo/keto reductase family protein
	AtrAKR10	evm_27.TU.AmTr_v1.0_scaffold00012.342	evm_27.model.AmTr_v1.0_scaffold00012.342	AmTr_v1.0_scaffold00012	8147975	8158647	7	2e-57	325	978	A	Aldo_ket_red	PF00248	NAD(P)-linked oxidoreductase superfamily protein, aldo/keto reductase family protein
	AtrAKR11	evm_27.TU.AmTr_v1.0_scaffold00012.338	evm_27.model.AmTr_v1.0_scaffold00012.338	AmTr_v1.0_scaffold00012	8064431	8069663	7	9.3e-55	319	960	A	Aldo_ket_red	PF00248	NAD(P)-linked oxidoreductase superfamily protein, aldo/keto reductase family protein
	AtrAKR12	evm_27.TU.AmTr_v1.0_scaffold00029.178	evm_27.model.AmTr_v1.0_scaffold00029.178	AmTr_v1.0_scaffold00029	2243104	2251086	3	1.1e-54	361	1086	A	Aldo_ket_red	PF00248	NAD(P)-linked oxidoreductase superfamily protein, aldo/keto reductase family protein
	AtrAKR13	evm_27.TU.AmTr_v1.0_scaffold00024.57	evm_27.model.AmTr_v1.0_scaffold00024.57	AmTr_v1.0_scaffold00024	1406944	1443416	4	5e-54	323	972	A	Aldo_ket_red	PF00248	NAD(P)-linked oxidoreductase superfamily protein, aldo/keto reductase family protein
	AtrAKR14	evm_27.TU.AmTr_v1.0_scaffold00024.174	evm_27.model.AmTr_v1.0_scaffold00024.174	AmTr_v1.0_scaffold00024	3663599	3670530	4	6e-53	319	960	A	Aldo_ket_red	PF00248	NAD(P)-linked oxidoreductase superfamily protein, aldo/keto reductase family protein
	AtrAKR15	evm_27.TU.AmTr_v1.0_scaffold00040.165	evm_27.model.AmTr_v1.0_scaffold00040.165	AmTr_v1.0_scaffold00040	2870662	2874529	9	2e-52	384	1155	B	Aldo_ket_red	PF00248	NAD(P)-linked oxidoreductase superfamily protein, aldo/keto reductase family protein
	AtrAKR16	evm_27.TU.AmTr_v1.0_scaffold00106.101	evm_27.model.AmTr_v1.0_scaffold00106.101	AmTr_v1.0_scaffold00106	1802007	1808996	5	2.9e-52	315	948	A	Aldo_ket_red	PF00248	NAD(P)-linked oxidoreductase superfamily protein, aldo/keto reductase family protein
	AtrAKR17	evm_27.TU.AmTr_v1.0_scaffold00062.130	evm_27.model.AmTr_v1.0_scaffold00062.130	AmTr_v1.0_scaffold00062	2106099	2109448	4	6.6e-52	210	633	B	Aldo_ket_red	PF00248	NAD(P)-linked oxidoreductase superfamily protein, aldo/keto reductase family protein
	AtrAKR18	evm_27.TU.AmTr_v1.0_scaffold00023.49	evm_27.model.AmTr_v1.0_scaffold00023.49	AmTr_v1.0_scaffold00023	1172790	1182070	9	2.3e-50	319	960	A	Aldo_ket_red	PF00248	NAD(P)-linked oxidoreductase superfamily protein, aldo/keto reductase family protein
	AtrAKR19	evm_27.TU.AmTr_v1.0_scaffold00024.58	evm_27.model.AmTr_v1.0_scaffold00024.58	AmTr_v1.0_scaffold00024	1408915	1412276	3	6.4e-32	194	585	A	Aldo_ket_red	PF00248	NAD(P)-linked oxidoreductase superfamily protein, aldo/keto reductase family protein
	AtrAKR20	evm_27.TU.AmTr_v1.0_scaffold00024.62	evm_27.model.AmTr_v1.0_scaffold00024.62	AmTr_v1.0_scaffold00024	1439018	1440345	2	1.2e-27	183	549	A	Aldo_ket_red	PF00248	NAD(P)-linked oxidoreductase superfamily protein, aldo/keto reductase family protein
	AtrAKR21	evm_27.TU.AmTr_v1.0_scaffold00182.4	evm_27.model.AmTr_v1.0_scaffold00182.4	AmTr_v1.0_scaffold00182	28069	35152	4	4.7e-27	160	483	A	Aldo_ket_red	PF00248	NAD(P)-linked oxidoreductase superfamily protein, aldo/keto reductase family protein
	AtrAKR22	evm_27.TU.AmTr_v1.0_scaffold00062.129	evm_27.model.AmTr_v1.0_scaffold00062.129	AmTr_v1.0_scaffold00062	2104705	2105150	2	7.7e-14	115	348	B	Aldo_ket_red	PF00248	NAD(P)-linked oxidoreductase superfamily protein, aldo/keto reductase family protein
	AtrAKR23	evm_27.TU.AmTr_v1.0_scaffold00066.250	evm_27.model.AmTr_v1.0_scaffold00066.250	AmTr_v1.0_scaffold00066	3478707	3479014	2	3.1e-10	72	219	B	Aldo_ket_red	PF00248	NAD(P)-linked oxidoreductase superfamily protein, aldo/keto reductase family protein
	AtrAKR24	evm_27.TU.AmTr_v1.0_scaffold00024.61	evm_27.model.AmTr_v1.0_scaffold00024.61	AmTr_v1.0_scaffold00024	1431778	1432086	1	4.5e-08	103	309	A	Aldo_ket_red	PF00248	NAD(P)-linked oxidoreductase superfamily protein, aldo/keto reductase family protein
	AtrAKR25	evm_27.TU.AmTr_v1.0_scaffold00040.164	evm_27.model.AmTr_v1.0_scaffold00040.164	AmTr_v1.0_scaffold00040	2866034	2866709	2	7.2e-08	101	306	B	Aldo_ket_red	PF00248	NAD(P)-linked oxidoreductase superfamily protein, aldo/keto reductase family protein
	AtrAKR26	evm_27.TU.AmTr_v1.0_scaffold00010.399	evm_27.model.AmTr_v1.0_scaffold00010.399	AmTr_v1.0_scaffold00010	7146706	7147017	1	4.6e-05	103	312	A	Aldo_ket_red	PF00248	NAD(P)-linked oxidoreductase superfamily protein, aldo/keto reductase family protein
Selaginella moellendorffii	SmoAKR01	270369	270369	scaffold_3	2759543	2761092	7	7.1e-78	341	1026	B	Aldo_ket_red	PF00248	NAD(P)-linked oxidoreductase superfamily protein, aldo/keto reductase family protein
	SmoAKR02	148450	148450	scaffold_19	942797	944725	8	4e-74	355	1068	B	Aldo_ket_red	PF00248	NAD(P)-linked oxidoreductase superfamily protein, aldo/keto reductase family protein
	SmoAKR03	89560	89560	scaffold_10	548722	550105	4	1.5e-73	328	987	B	Aldo_ket_red	PF00248	NAD(P)-linked oxidoreductase superfamily protein, aldo/keto reductase family protein
	SmoAKR04	183426	183426	scaffold_84	356541	357861	5	4.5e-73	336	1011	B	Aldo_ket_red	PF00248	NAD(P)-linked oxidoreductase superfamily protein, aldo/keto reductase family protein
	SmoAKR05	148322	148322	scaffold_19	267308	268665	5	4.9e-73	336	1011	B	Aldo_ket_red	PF00248	NAD(P)-linked oxidoreductase superfamily protein, aldo/keto reductase family protein
	SmoAKR06	233927	233927	scaffold_52	1019107	1020757	11	1.1e-72	367	1104	B	Aldo_ket_red	PF00248	NAD(P)-linked oxidoreductase superfamily protein, aldo/keto reductase family protein
	SmoAKR07	110508	110508	scaffold_40	418274	419540	5	2.7e-72	349	1050	B	Aldo_ket_red	PF00248	NAD(P)-linked oxidoreductase superfamily protein, aldo/keto reductase family protein
	SmoAKR08	270951	270951	scaffold_19	258944	260260	5	3.6e-71	335	1008	B	Aldo_ket_red	PF00248	NAD(P)-linked oxidoreductase superfamily protein, aldo/keto reductase family protein
	SmoAKR09	180766	180766	scaffold_61	554014	555427	5	1e-70	341	1026	B	Aldo_ket_red	PF00248	NAD(P)-linked oxidoreductase superfamily protein, aldo/keto reductase family protein
	SmoAKR10	172677	172677	scaffold_19	331929	333237	5	1.3e-70	341	1026	B	Aldo_ket_red	PF00248	NAD(P)-linked oxidoreductase superfamily protein, aldo/keto reductase family protein
	SmoAKR11	172992	172992	scaffold_20	411720	414125	5	5.9e-68	355	1068	B	Aldo_ket_red	PF00248	NAD(P)-linked oxidoreductase superfamily protein, aldo/keto reductase family protein
	SmoAKR12	414970	414970	scaffold_25	1439395	1440742	7	3.4e-64	332	999	B	Aldo_ket_red	PF00248	NAD(P)-linked oxidoreductase superfamily protein, aldo/keto reductase family protein
	SmoAKR13	177176	177176	scaffold_38	1143562	1144952	8	1.7e-63	335	1008	B	Aldo_ket_red	PF00248	NAD(P)-linked oxidoreductase superfamily protein, aldo/keto reductase family protein
	SmoAKR14	153099	153099	scaffold_39	1662907	1664251	4	6.5e-63	313	942	B	Aldo_ket_red	PF00248	NAD(P)-linked oxidoreductase superfamily protein, aldo/keto reductase family protein
	SmoAKR15	109892	109892	scaffold_39	1557722	1558829	4	7.5e-62	314	945	B	Aldo_ket_red	PF00248	NAD(P)-linked oxidoreductase superfamily protein, aldo/keto reductase family protein
	SmoAKR16	270556	270556	scaffold_7	407575	411869	12	2.9e-61	361	1086	B	Aldo_ket_red	PF00248	NAD(P)-linked oxidoreductase superfamily protein, aldo/keto reductase family protein
	SmoAKR17	78063	78063	scaffold_2	518956	520304	7	3.7e-61	317	954	A	Aldo_ket_red	PF00248	NAD(P)-linked oxidoreductase superfamily protein, aldo/keto reductase family protein
	SmoAKR18	141212	141212	scaffold_2	1914466	1915950	7	7e-61	317	954	A	Aldo_ket_red	PF00248	NAD(P)-linked oxidoreductase superfamily protein, aldo/keto reductase family protein
	SmoAKR19	440761	440761	scaffold_12	1036461	1037795	6	2.6e-60	312	939	A	Aldo_ket_red	PF00248	NAD(P)-linked oxidoreductase superfamily protein, aldo/keto reductase family protein
	SmoAKR20	159380	159380	scaffold_87	667151	668490	7	9.8e-56	296	891	A	Aldo_ket_red	PF00248	NAD(P)-linked oxidoreductase superfamily protein, aldo/keto reductase family protein
	SmoAKR21	148055	148055	scaffold_18	8599	9961	7	2.9e-54	308	927	A	Aldo_ket_red	PF00248	NAD(P)-linked oxidoreductase superfamily protein, aldo/keto reductase family protein
	SmoAKR22	441624	441624	scaffold_18	11549	12970	7	3.3e-54	321	966	A	Aldo_ket_red	PF00248	NAD(P)-linked oxidoreductase superfamily protein, aldo/keto reductase family protein
	SmoAKR23	92083	92083	scaffold_13	1461300	1462810	8	9.8e-54	370	1113	B	Aldo_ket_red	PF00248	NAD(P)-linked oxidoreductase superfamily protein, aldo/keto reductase family protein
	SmoAKR24	78332	78332	scaffold_2	4300122	4301270	5	4.4e-53	315	948	A	Aldo_ket_red	PF00248	NAD(P)-linked oxidoreductase superfamily protein, aldo/keto reductase family protein
	SmoAKR25	115664	115664	scaffold_52	232957	234236	9	8.2e-52	264	795	B	Aldo_ket_red	PF00248	NAD(P)-linked oxidoreductase superfamily protein, aldo/keto reductase family protein
	SmoAKR26	231104	231104	scaffold_10	486814	488237	5	3.6e-51	320	963	A	Aldo_ket_red	PF00248	NAD(P)-linked oxidoreductase superfamily protein, aldo/keto reductase family protein
	SmoAKR27	86363	86363	scaffold_7	1094494	1095668	4	1.1e-50	323	972	A	Aldo_ket_red	PF00248	NAD(P)-linked oxidoreductase superfamily protein, aldo/keto reductase family protein
	SmoAKR28	267594	267594	scaffold_20	687580	688836	5	5.3e-50	318	957	A	Aldo_ket_red	PF00248	NAD(P)-linked oxidoreductase superfamily protein, aldo/keto reductase family protein
	SmoAKR29	85149	85149	scaffold_6	799920	801123	3	5.2e-48	326	981	A	Aldo_ket_red	PF00248	NAD(P)-linked oxidoreductase superfamily protein, aldo/keto reductase family protein
	SmoAKR30	80963	80963	scaffold_4	2854034	2855216	5	2.2e-45	325	978	A	Aldo_ket_red	PF00248	NAD(P)-linked oxidoreductase superfamily protein, aldo/keto reductase family protein
	SmoAKR31	142608	142608	scaffold_4	3560926	3562172	5	4.7e-45	304	915	A	Aldo_ket_red	PF00248	NAD(P)-linked oxidoreductase superfamily protein, aldo/keto reductase family protein
	SmoAKR32	105734	105734	scaffold_32	368113	369460	5	1.8e-33	346	1041	B	Aldo_ket_red	PF00248	NAD(P)-linked oxidoreductase superfamily protein, aldo/keto reductase family protein
	SmoAKR33	78022	78022	scaffold_2	4290790	4291484	3	1.7e-24	199	600	A	Aldo_ket_red	PF00248	NAD(P)-linked oxidoreductase superfamily protein, aldo/keto reductase family protein
	SmoAKR34	423368	423368	scaffold_61	596702	597729	5	1.1e-23	235	708	B	Aldo_ket_red	PF00248	NAD(P)-linked oxidoreductase superfamily protein, aldo/keto reductase family protein
	SmoAKR35	412810	412810	scaffold_19	298974	299909	6	1.9e-22	215	648	B	Aldo_ket_red	PF00248	NAD(P)-linked oxidoreductase superfamily protein, aldo/keto reductase family protein
	SmoAKR36	404761	404761	scaffold_2	4277657	4279034	7	2e-16	277	834	A	Aldo_ket_red	PF00248	NAD(P)-linked oxidoreductase superfamily protein, aldo/keto reductase family protein
	SmoAKR37	423474	423474	scaffold_61	1161759	1162541	5	1.7e-10	135	408	B	Aldo_ket_red	PF00248	NAD(P)-linked oxidoreductase superfamily protein, aldo/keto reductase family protein
Physcomitrella patens	PpaAKR01	Pp1s309_8V6	Pp1s309_8V6.1	scaffold_309	55644	58772	7	4.1e-80	351	1056	B	Aldo_ket_red	PF00248	NAD(P)-linked oxidoreductase superfamily protein, aldo/keto reductase family protein
	PpaAKR02	Pp1s24_247V6	Pp1s24_247V6.1	scaffold_24	2390304	2392790	5	1.5e-76	321	966	B	Aldo_ket_red	PF00248	NAD(P)-linked oxidoreductase superfamily protein, aldo/keto reductase family protein
	PpaAKR03	Pp1s228_6V6	Pp1s228_6V6.1	scaffold_228	82397	84635	4	5.7e-76	341	1026	B	Aldo_ket_red	PF00248	NAD(P)-linked oxidoreductase superfamily protein, aldo/keto reductase family protein
	PpaAKR04	Pp1s450_1V6	Pp1s450_1V6.1	scaffold_450	602	3410	8	2.4e-75	402	1209	B	Aldo_ket_red	PF00248	NAD(P)-linked oxidoreductase superfamily protein, aldo/keto reductase family protein
	PpaAKR05	Pp1s83_53V6	Pp1s83_53V6.1	scaffold_83	487928	490103	5	3.7e-75	323	972	B	Aldo_ket_red	PF00248	NAD(P)-linked oxidoreductase superfamily protein, aldo/keto reductase family protein
	PpaAKR06	Pp1s228_14V6	Pp1s228_14V6.1	scaffold_228	168604	170312	4	4.3e-74	341	1026	B	Aldo_ket_red	PF00248	NAD(P)-linked oxidoreductase superfamily protein, aldo/keto reductase family protein
	PpaAKR07	Pp1s198_61V6	Pp1s198_61V6.1	scaffold_198	330320	332947	5	7e-74	347	1044	B	Aldo_ket_red	PF00248	NAD(P)-linked oxidoreductase superfamily protein, aldo/keto reductase family protein
	PpaAKR08	Pp1s158_112V6	Pp1s158_112V6.1	scaffold_158	542667	546107	7	4.1e-71	347	1044	B	Aldo_ket_red	PF00248	NAD(P)-linked oxidoreductase superfamily protein, aldo/keto reductase family protein
	PpaAKR09	Pp1s17_366V6	Pp1s17_366V6.1	scaffold_17	2402657	2404830	4	4.3e-71	354	1065	B	Aldo_ket_red	PF00248	NAD(P)-linked oxidoreductase superfamily protein, aldo/keto reductase family protein
	PpaAKR10	Pp1s207_81V6	Pp1s207_81V6.1	scaffold_207	568046	570167	5	2e-63	322	969	B	Aldo_ket_red	PF00248	NAD(P)-linked oxidoreductase superfamily protein, aldo/keto reductase family protein
	PpaAKR11	Pp1s190_8V6	Pp1s190_8V6.1	scaffold_190	59839	62248	6	5.3e-61	285	858	A	Aldo_ket_red	PF00248	NAD(P)-linked oxidoreductase superfamily protein, aldo/keto reductase family protein
	PpaAKR12	Pp1s38_32V6	Pp1s38_32V6.1	scaffold_38	114211	115739	5	9.7e-61	330	993	B	Aldo_ket_red	PF00248	NAD(P)-linked oxidoreductase superfamily protein, aldo/keto reductase family protein
	PpaAKR13	Pp1s45_96V6	Pp1s45_96V6.1	scaffold_45	618221	621811	8	1.1e-59	367	1104	B	Aldo_ket_red	PF00248	NAD(P)-linked oxidoreductase superfamily protein, aldo/keto reductase family protein
	PpaAKR14	Pp1s141_128V6	Pp1s141_128V6.1	scaffold_141	914117	915751	2	1.1e-57	320	963	A	Aldo_ket_red	PF00248	NAD(P)-linked oxidoreductase superfamily protein, aldo/keto reductase family protein
	PpaAKR15	Pp1s291_38V6	Pp1s291_38V6.1	scaffold_291	220422	223746	12	2.3e-56	367	1104	B	Aldo_ket_red	PF00248	NAD(P)-linked oxidoreductase superfamily protein, aldo/keto reductase family protein
	PpaAKR16	Pp1s198_22V6	Pp1s198_22V6.1	scaffold_198	138514	140650	3	2e-55	449	1350	B	Aldo_ket_red	PF00248	NAD(P)-linked oxidoreductase superfamily protein, aldo/keto reductase family protein
	PpaAKR17	Pp1s33_65V6	Pp1s33_65V6.1	scaffold_33	424037	426871	5	1.4e-54	312	939	A	Aldo_ket_red	PF00248	NAD(P)-linked oxidoreductase superfamily protein, aldo/keto reductase family protein
	PpaAKR18	Pp1s230_8V6	Pp1s230_8V6.1	scaffold_230	107037	110335	5	4.6e-53	321	966	A	Aldo_ket_red	PF00248	NAD(P)-linked oxidoreductase superfamily protein, aldo/keto reductase family protein
	PpaAKR19	Pp1s8_282V6	Pp1s8_282V6.1	scaffold_8	2885094	2887233	2	3.4e-52	398	1197	B	Aldo_ket_red	PF00248	NAD(P)-linked oxidoreductase superfamily protein, aldo/keto reductase family protein
	PpaAKR20	Pp1s14_181V6	Pp1s14_181V6.1	scaffold_14	1116452	1119464	9	1.7e-51	290	873	A	Aldo_ket_red	PF00248	NAD(P)-linked oxidoreductase superfamily protein, aldo/keto reductase family protein
	PpaAKR21	Pp1s246_3V6	Pp1s246_3V6.1	scaffold_246	6878	8728	7	3.5e-47	254	765	A	Aldo_ket_red	PF00248	NAD(P)-linked oxidoreductase superfamily protein, aldo/keto reductase family protein
	PpaAKR22	Pp1s259_86V6	Pp1s259_86V6.1	scaffold_259	420183	423258	10	2.9e-45	376	1131	A	Aldo_ket_red	PF00248	NAD(P)-linked oxidoreductase superfamily protein, aldo/keto reductase family protein
	PpaAKR23	Pp1s85_147V6	Pp1s85_147V6.1	scaffold_85	1078425	1082023	8	6.4e-45	252	759	B	Aldo_ket_red	PF00248	NAD(P)-linked oxidoreductase superfamily protein, aldo/keto reductase family protein
	PpaAKR24	Pp1s51_289V6	Pp1s51_289V6.1	scaffold_51	1757439	1759475	7	2e-43	288	867	B	Aldo_ket_red	PF00248	NAD(P)-linked oxidoreductase superfamily protein, aldo/keto reductase family protein
	PpaAKR25	Pp1s46_300V6	Pp1s46_300V6.1	scaffold_46	1913923	1916284	6	6.6e-35	381	1146	B	Aldo_ket_red	PF00248	NAD(P)-linked oxidoreductase superfamily protein, aldo/keto reductase family protein
	PpaAKR26	Pp1s72_214V6	Pp1s72_214V6.1	scaffold_72	1011128	1012395	5	5e-32	236	711	A	Aldo_ket_red	PF00248	NAD(P)-linked oxidoreductase superfamily protein, aldo/keto reductase family protein
	PpaAKR27	Pp1s5952_2V6	Pp1s5952_2V6.1	scaffold_5952	1173	1379	1	9.3e-13	69	207	B	Aldo_ket_red	PF00248	NAD(P)-linked oxidoreductase superfamily protein, aldo/keto reductase family protein
	PpaAKR28	Pp1s22_365V6	Pp1s22_365V6.1	scaffold_22	2154172	2157517	5	7.3e-11	226	681	B	Aldo_ket_red	PF00248	NAD(P)-linked oxidoreductase superfamily protein, aldo/keto reductase family protein
	PpaAKR29	Pp1s11201_1V6	Pp1s11201_1V6.1	scaffold_11201	126	434	2	2.9e-07	60	180	B	Aldo_ket_red	PF00248	NAD(P)-linked oxidoreductase superfamily protein, aldo/keto reductase family protein
Chlamydomonas reinhardtii	CreAKR01	Cre10.g461900	Cre10.g461900.t1.2	chromosome_10	5888933	5895520	13	1.9e-72	398	1197	B	Aldo_ket_red	PF00248	NAD(P)-linked oxidoreductase superfamily protein, aldo/keto reductase family protein
	CreAKR02	Cre04.g217916	Cre04.g217916.t1.1	chromosome_4	390800	396976	13	2.2e-71	331	996	B	Aldo_ket_red	PF00248	NAD(P)-linked oxidoreductase superfamily protein, aldo/keto reductase family protein
	CreAKR03	Cre03.g195050	Cre03.g195050.t1.2	chromosome_3	6492175	6498616	9	1.3e-70	420	1263	B	Aldo_ket_red	PF00248	NAD(P)-linked oxidoreductase superfamily protein, aldo/keto reductase family protein
	CreAKR04	Cre17.g699900	Cre17.g699900.t1.2	chromosome_17	575244	579876	12	1.4e-70	367	1104	B	Aldo_ket_red	PF00248	NAD(P)-linked oxidoreductase superfamily protein, aldo/keto reductase family protein
	CreAKR05	Cre11.g467622	Cre11.g467622.t1.1	chromosome_11	680217	685228	10	5e-67	344	1035	B	Aldo_ket_red	PF00248	NAD(P)-linked oxidoreductase superfamily protein, aldo/keto reductase family protein
	CreAKR06	Cre14.g630400	Cre14.g630400.t1.2	chromosome_14	3394795	3399559	8	8.2e-63	353	1062	B	Aldo_ket_red	PF00248	NAD(P)-linked oxidoreductase superfamily protein, aldo/keto reductase family protein
	CreAKR07	Cre09.g394658	Cre09.g394658.t1.1	chromosome_9	4283645	4287700	9	7.8e-62	354	1065	A	Aldo_ket_red	PF00248	NAD(P)-linked oxidoreductase superfamily protein, aldo/keto reductase family protein
	CreAKR08	Cre06.g294450	Cre06.g294450.t1.1	chromosome_6	6733020	6737955	12	4.2e-60	373	1122	B	Aldo_ket_red	PF00248	NAD(P)-linked oxidoreductase superfamily protein, aldo/keto reductase family protein
	CreAKR09	Cre04.g216350	Cre04.g216350.t1.2	chromosome_4	1070735	1074635	11	2.1e-58	318	957	B	Aldo_ket_red	PF00248	NAD(P)-linked oxidoreductase superfamily protein, aldo/keto reductase family protein
	CreAKR10	Cre16.g684750	Cre16.g684750.t1.2	chromosome_16	5014036	5018087	13	1.1e-57	361	1086	B	Aldo_ket_red	PF00248	NAD(P)-linked oxidoreductase superfamily protein, aldo/keto reductase family protein
	CreAKR11	Cre12.g518900	Cre12.g518900.t1.2	chromosome_12	4224721	4229146	10	1.5e-56	379	1140	B	Aldo_ket_red	PF00248	NAD(P)-linked oxidoreductase superfamily protein, aldo/keto reductase family protein
	CreAKR12	Cre10.g432900	Cre10.g432900.t1.2	chromosome_10	2040876	2045857	12	1e-53	411	1236	A	Aldo_ket_red	PF00248	NAD(P)-linked oxidoreductase superfamily protein, aldo/keto reductase family protein
	CreAKR13	Cre16.g692800	Cre16.g692800.t1.1	chromosome_16	517643	521704	10	2.4e-53	274	825	A	Aldo_ket_red	PF00248	NAD(P)-linked oxidoreductase superfamily protein, aldo/keto reductase family protein
	CreAKR14	Cre03.g201327	Cre03.g201327.t1.1	chromosome_3	8520999	8524248	9	3.9e-49	302	909	A	Aldo_ket_red	PF00248	NAD(P)-linked oxidoreductase superfamily protein, aldo/keto reductase family protein
	CreAKR15	Cre02.g095127	Cre02.g095127.t1.1	chromosome_2	3534322	3540833	13	5.4e-49	550	1653	B	Aldo_ket_red	PF00248	NAD(P)-linked oxidoreductase superfamily protein, aldo/keto reductase family protein
	CreAKR16	Cre17.g730700	Cre17.g730700.t1.1	chromosome_17	4275816	4280882	12	9e-26	392	1179	B	Aldo_ket_red	PF00248	NAD(P)-linked oxidoreductase superfamily protein, aldo/keto reductase family protein
	CreAKR17	Cre04.g218500	Cre04.g218500.t1.2	chromosome_4	1960407	1971192	15	2.6e-25	499	1500	B	Aldo_ket_red	PF00248	NAD(P)-linked oxidoreductase superfamily protein, aldo/keto reductase family protein
	CreAKR18	Cre12.g544000	Cre12.g544000.t1.2	chromosome_12	8974403	8978084	8	8.6e-17	521	1566	B	Aldo_ket_red	PF00248	NAD(P)-linked oxidoreductase superfamily protein, aldo/keto reductase family protein
Volvox carteri	VcaAKR01	Vocar20015028m.g	Vocar20015028m	scaffold_29	392548	398754	11	5.9e-73	402	1209	B	Aldo_ket_red	PF00248	NAD(P)-linked oxidoreductase superfamily protein, aldo/keto reductase family protein
	VcaAKR02	Vocar20005217m.g	Vocar20005217m	scaffold_9	3090736	3095610	9	1.2e-66	348	1047	B	Aldo_ket_red	PF00248	NAD(P)-linked oxidoreductase superfamily protein, aldo/keto reductase family protein
	VcaAKR03	Vocar20008558m.g	Vocar20008558m	scaffold_1	2100595	2104276	7	3.5e-59	416	1251	B	Aldo_ket_red	PF00248	NAD(P)-linked oxidoreductase superfamily protein, aldo/keto reductase family protein
	VcaAKR04	Vocar20015069m.g	Vocar20015069m	scaffold_29	863086	870815	8	9.4e-58	367	1104	B	Aldo_ket_red	PF00248	NAD(P)-linked oxidoreductase superfamily protein, aldo/keto reductase family protein
	VcaAKR05	Vocar20004978m.g	Vocar20004978m	scaffold_9	520564	524482	6	3.9e-54	407	1224	B	Aldo_ket_red	PF00248	NAD(P)-linked oxidoreductase superfamily protein, aldo/keto reductase family protein
	VcaAKR06	Vocar20014662m.g	Vocar20014662m	scaffold_27	1467133	1471318	10	4.9e-51	367	1104	B	Aldo_ket_red	PF00248	NAD(P)-linked oxidoreductase superfamily protein, aldo/keto reductase family protein
	VcaAKR07	Vocar20007290m.g	Vocar20007290m	scaffold_13	958348	963131	8	1.8e-48	291	876	A	Aldo_ket_red	PF00248	NAD(P)-linked oxidoreductase superfamily protein, aldo/keto reductase family protein
	VcaAKR08	Vocar20013135m.g	Vocar20013135m	scaffold_30	1347005	1351203	6	2.8e-42	309	927	A	Aldo_ket_red	PF00248	NAD(P)-linked oxidoreductase superfamily protein, aldo/keto reductase family protein
	VcaAKR09	Vocar20005518m.g	Vocar20005518m	scaffold_11	255826	263382	13	1.2e-34	347	1044	B	Aldo_ket_red	PF00248	NAD(P)-linked oxidoreductase superfamily protein, aldo/keto reductase family protein
	VcaAKR10	Vocar20000426m.g	Vocar20000426m	scaffold_17	1320511	1324716	7	1.7e-30	329	990	B	Aldo_ket_red	PF00248	NAD(P)-linked oxidoreductase superfamily protein, aldo/keto reductase family protein
	VcaAKR11	Vocar20015138m.g	Vocar20015138m	scaffold_26	1109952	1115819	6	5.2e-30	174	525	B	Aldo_ket_red	PF00248	NAD(P)-linked oxidoreductase superfamily protein, aldo/keto reductase family protein
	VcaAKR12	Vocar20004948m.g	Vocar20004948m	scaffold_9	97994	104407	11	9.1e-22	377	1134	B	Aldo_ket_red	PF00248	NAD(P)-linked oxidoreductase superfamily protein, aldo/keto reductase family protein
	VcaAKR13	Vocar20006390m.g	Vocar20006390m	scaffold_7	1132551	1138773	12	1.4e-13	551	1656	B	Aldo_ket_red	PF00248	NAD(P)-linked oxidoreductase superfamily protein, aldo/keto reductase family protein
	VcaAKR14	Vocar20007752m.g	Vocar20007752m	scaffold_14	663393	668163	10	8.2e-11	348	1047	A	Aldo_ket_red	PF00248	NAD(P)-linked oxidoreductase superfamily protein, aldo/keto reductase family protein
Coccomyxa subellipsoidea C-169	CsuAKR01	estExt_fgenesh1_pg.C_160017	48592	scaffold_16	152186	158209	13	3.4e-85	660	1983	A	Aldo_ket_red	PF00248	NAD(P)-linked oxidoreductase superfamily protein, aldo/keto reductase family protein
	CsuAKR02	fgenesh1_kg.1_#_161_#_2020_1_CBOZ_CBPA	32065	scaffold_1	3044901	3047543	9	2.2e-78	342	1029	B	Aldo_ket_red	PF00248	NAD(P)-linked oxidoreductase superfamily protein, aldo/keto reductase family protein
	CsuAKR03	estExt_Genewise1Plus.C_10596	26837	scaffold_1	3041329	3044315	10	2.1e-77	350	1053	B	Aldo_ket_red	PF00248	NAD(P)-linked oxidoreductase superfamily protein, aldo/keto reductase family protein
	CsuAKR04	estExt_Genemark1.C_80180	66187	scaffold_8	1042694	1046220	12	4.4e-75	335	1008	B	Aldo_ket_red	PF00248	NAD(P)-linked oxidoreductase superfamily protein, aldo/keto reductase family protein
	CsuAKR05	fgenesh1_pm.2_#_171	35161	scaffold_2	1918594	1920400	7	1.3e-72	334	1005	B	Aldo_ket_red	PF00248	NAD(P)-linked oxidoreductase superfamily protein, aldo/keto reductase family protein
	CsuAKR06	Genemark1.3515_g	62732	scaffold_6	1896915	1899001	7	2.5e-70	332	999	B	Aldo_ket_red	PF00248	NAD(P)-linked oxidoreductase superfamily protein, aldo/keto reductase family protein
	CsuAKR07	estExt_Genewise1.C_190089	25823	scaffold_19	532905	536480	7	4.5e-67	335	1008	B	Aldo_ket_red	PF00248	NAD(P)-linked oxidoreductase superfamily protein, aldo/keto reductase family protein
	CsuAKR08	e_gw1.6.300.1	14612	scaffold_6	1847469	1848875	5	1.1e-60	280	843	A	Aldo_ket_red	PF00248	NAD(P)-linked oxidoreductase superfamily protein, aldo/keto reductase family protein
	CsuAKR09	e_gw1.5.597.1	14065	scaffold_5	2073929	2075905	8	1.2e-58	318	957	B	Aldo_ket_red	PF00248	NAD(P)-linked oxidoreductase superfamily protein, aldo/keto reductase family protein
	CsuAKR10	e_gw1.14.209.1	18370	scaffold_14	1535244	1536948	8	2.3e-58	320	963	B	Aldo_ket_red	PF00248	NAD(P)-linked oxidoreductase superfamily protein, aldo/keto reductase family protein
	CsuAKR11	Genemark1.5638_g	56609	scaffold_12	456895	460442	9	7.1e-58	329	990	A	Aldo_ket_red	PF00248	NAD(P)-linked oxidoreductase superfamily protein, aldo/keto reductase family protein
	CsuAKR12	fgenesh1_pm.23_#_34	38602	scaffold_23	597068	600296	8	1.9e-57	333	1002	B	Aldo_ket_red	PF00248	NAD(P)-linked oxidoreductase superfamily protein, aldo/keto reductase family protein
	CsuAKR13	fgenesh1_pm.1_#_263	34922	scaffold_1	3123635	3126215	9	1.3e-56	307	924	B	Aldo_ket_red	PF00248	NAD(P)-linked oxidoreductase superfamily protein, aldo/keto reductase family protein
	CsuAKR14	fgenesh1_pm.22_#_43	38540	scaffold_22	632478	635951	9	2.5e-56	288	867	B	Aldo_ket_red	PF00248	NAD(P)-linked oxidoreductase superfamily protein, aldo/keto reductase family protein
	CsuAKR15	Genemark1.5639_g	56610	scaffold_12	461029	466373	11	2.5e-53	342	1029	A	Aldo_ket_red	PF00248	NAD(P)-linked oxidoreductase superfamily protein, aldo/keto reductase family protein
	CsuAKR16	fgenesh1_pm.7_#_22	36406	scaffold_7	336876	339240	9	1.5e-52	273	822	B	Aldo_ket_red	PF00248	NAD(P)-linked oxidoreductase superfamily protein, aldo/keto reductase family protein
	CsuAKR17	e_gw1.20.133.1	19957	scaffold_20	714844	717101	8	2e-50	343	1032	B	Aldo_ket_red	PF00248	NAD(P)-linked oxidoreductase superfamily protein, aldo/keto reductase family protein
	CsuAKR18	estExt_Genewise1Plus.C_60373	28699	scaffold_6	1867280	1869756	5	1.1e-49	290	873	A	Aldo_ket_red	PF00248	NAD(P)-linked oxidoreductase superfamily protein, aldo/keto reductase family protein
	CsuAKR19	e_gw1.16.156.1	18799	scaffold_16	104388	107124	6	8.4e-43	281	846	A	Aldo_ket_red	PF00248	NAD(P)-linked oxidoreductase superfamily protein, aldo/keto reductase family protein
Micromonas pusilla CCMP1545	MpuAKR01	MicpuC2.estExt_Genewise1.C_60182	27187	scaffold_6	387213	388346	1	5.7e-75	343	1032	B	Aldo_ket_red	PF00248	NAD(P)-linked oxidoreductase superfamily protein, aldo/keto reductase family protein
	MpuAKR02	MicpuC2.EuGene.0000040588	57462	scaffold_4	1154829	1156073	1	7e-71	414	1245	B	Aldo_ket_red	PF00248	NAD(P)-linked oxidoreductase superfamily protein, aldo/keto reductase family protein
	MpuAKR03	gm1.4498_g	187417	scaffold_7	315368	316840	1	5e-61	490	1473	B	Aldo_ket_red	PF00248	NAD(P)-linked oxidoreductase superfamily protein, aldo/keto reductase family protein
	MpuAKR04	e_gw1.4.1521.1	153915	scaffold_4	229982	231104	2	2e-57	304	915	A	Aldo_ket_red	PF00248	NAD(P)-linked oxidoreductase superfamily protein, aldo/keto reductase family protein
	MpuAKR05	gm1.1017_g	183936	scaffold_1	2137307	2138266	1	3.3e-56	319	960	A	Aldo_ket_red	PF00248	NAD(P)-linked oxidoreductase superfamily protein, aldo/keto reductase family protein
	MpuAKR06	e_gw1.18.270.1	165629	scaffold_18	340194	341679	4	4.8e-56	329	990	B	Aldo_ket_red	PF00248	NAD(P)-linked oxidoreductase superfamily protein, aldo/keto reductase family protein
	MpuAKR07	MicpuC2.e_gw1.7.198.1	18271	scaffold_7	882918	884668	4	2.9e-52	413	1242	B	Aldo_ket_red	PF00248	NAD(P)-linked oxidoreductase superfamily protein, aldo/keto reductase family protein
	MpuAKR08	fgenesh1_kg.3_#_134_#_56545	201012	scaffold_3	1329890	1331212	1	6.6e-50	440	1323	B	Aldo_ket_red	PF00248	NAD(P)-linked oxidoreductase superfamily protein, aldo/keto reductase family protein
	MpuAKR09	MicpuC2.e_gw1.1.660.1	12735	scaffold_1	2087088	2088014	2	5.5e-49	285	858	A	Aldo_ket_red	PF00248	NAD(P)-linked oxidoreductase superfamily protein, aldo/keto reductase family protein
	MpuAKR10	estExt_Genemark1.C_3_t20309	193201	scaffold_3	1706820	1707842	1	8.3e-46	340	1023	B	Aldo_ket_red	PF00248	NAD(P)-linked oxidoreductase superfamily protein, aldo/keto reductase family protein
	MpuAKR11	MicpuC2.fgenesh1_pm.C_scaffold_4000045	44192	scaffold_4	851423	852286	1	9e-46	287	864	A	Aldo_ket_red	PF00248	NAD(P)-linked oxidoreductase superfamily protein, aldo/keto reductase family protein
	MpuAKR12	MicpuC2.e_gw1.6.271.1	18188	scaffold_6	318171	319337	1	5e-44	388	1167	B	Aldo_ket_red	PF00248	NAD(P)-linked oxidoreductase superfamily protein, aldo/keto reductase family protein
	MpuAKR13	estExt_fgenesh2_kg.C_110050	127616	scaffold_11	603978	605350	2	3.4e-41	370	1113	A	Aldo_ket_red	PF00248	NAD(P)-linked oxidoreductase superfamily protein, aldo/keto reductase family protein
	MpuAKR14	fgenesh2_kg.2_#_43_#_4276437:2	122379	scaffold_2	156264	158374	3	9.3e-25	347	1044	B	Aldo_ket_red	PF00248	NAD(P)-linked oxidoreductase superfamily protein, aldo/keto reductase family protein
	MpuAKR15	fgenesh1_pm.11_#_10	206396	scaffold_11	39520	40972	3	9.2e-23	390	1173	B	Aldo_ket_red	PF00248	NAD(P)-linked oxidoreductase superfamily protein, aldo/keto reductase family protein
	MpuAKR16	MicpuC2.estExt_fgenesh1_pg.C_50388	47400	scaffold_5	1341324	1342967	1	2.2e-18	499	1500	A	Aldo_ket_red	PF00248	NAD(P)-linked oxidoreductase superfamily protein, aldo/keto reductase family protein
Micromonas sp. RCC299	MspAKR01	e_gw2.02.463.1	79154	Chr_02	944167	945312	1	5.9e-70	381	1146	B	Aldo_ket_red	PF00248	NAD(P)-linked oxidoreductase superfamily protein, aldo/keto reductase family protein
	MspAKR02	fgenesh2_pg.C_Chr_13000111	103738	Chr_13	299643	300830	1	7.1e-61	395	1188	B	Aldo_ket_red	PF00248	NAD(P)-linked oxidoreductase superfamily protein, aldo/keto reductase family protein
	MspAKR03	e_gw2.11.310.1	86329	Chr_11	629203	630330	1	1.4e-60	375	1128	A	Aldo_ket_red	PF00248	NAD(P)-linked oxidoreductase superfamily protein, aldo/keto reductase family protein
	MspAKR04	fgenesh2_pg.C_Chr_09000365	102447	Chr_09	1063425	1064372	1	5.2e-59	315	948	B	Aldo_ket_red	PF00248	NAD(P)-linked oxidoreductase superfamily protein, aldo/keto reductase family protein
	MspAKR05	e_gw2.04.407.1	80447	Chr_04	1366496	1367683	1	1.7e-55	395	1188	A	Aldo_ket_red	PF00248	NAD(P)-linked oxidoreductase superfamily protein, aldo/keto reductase family protein
	MspAKR06	e_gw2.09.312.1	84628	Chr_09	289878	291131	2	1e-52	404	1215	B	Aldo_ket_red	PF00248	NAD(P)-linked oxidoreductase superfamily protein, aldo/keto reductase family protein
	MspAKR07	fgenesh2_pm.C_Chr_14000004	98293	Chr_14	77477	78430	1	1.3e-52	317	954	A	Aldo_ket_red	PF00248	NAD(P)-linked oxidoreductase superfamily protein, aldo/keto reductase family protein
	MspAKR08	e_gw2.02.533.1	78991	Chr_02	1261605	1262561	1	1.1e-50	318	957	A	Aldo_ket_red	PF00248	NAD(P)-linked oxidoreductase superfamily protein, aldo/keto reductase family protein
	MspAKR09	EuGene.0300010153	56725	Chr_03	299356	300531	1	5.7e-48	391	1176	B	Aldo_ket_red	PF00248	NAD(P)-linked oxidoreductase superfamily protein, aldo/keto reductase family protein
	MspAKR10	e_gw2.08.360.1	84021	Chr_08	310504	311535	2	4.7e-46	318	957	A	Aldo_ket_red	PF00248	NAD(P)-linked oxidoreductase superfamily protein, aldo/keto reductase family protein
	MspAKR11	gw2.05.435.1	70470	Chr_05	252785	253801	1	2.5e-45	339	1017	B	Aldo_ket_red	PF00248	NAD(P)-linked oxidoreductase superfamily protein, aldo/keto reductase family protein
	MspAKR12	MSI_MSI_estExt_Genewise2Plus.C_Chr_130095	113337	Chr_13	160763	161932	1	2.7e-44	378	1137	B	Aldo_ket_red	PF00248	NAD(P)-linked oxidoreductase superfamily protein, aldo/keto reductase family protein
	MspAKR13	e_gw2.02.595.1	78585	Chr_02	119218	120162	1	2.8e-33	314	945	A	Aldo_ket_red	PF00248	NAD(P)-linked oxidoreductase superfamily protein, aldo/keto reductase family protein
	MspAKR14	EuGene.0600010528	59526	Chr_06	1046269	1047339	1	1.8e-29	356	1071	B	Aldo_ket_red	PF00248	NAD(P)-linked oxidoreductase superfamily protein, aldo/keto reductase family protein
	MspAKR15	EuGene.0300010190	56762	Chr_03	380608	381921	1	3.3e-25	437	1314	B	Aldo_ket_red	PF00248	NAD(P)-linked oxidoreductase superfamily protein, aldo/keto reductase family protein
	MspAKR16	fgenesh2_pg.C_Chr_06000434	101233	Chr_06	1336865	1338064	1	1.3e-24	399	1200	B	Aldo_ket_red	PF00248	NAD(P)-linked oxidoreductase superfamily protein, aldo/keto reductase family protein
	MspAKR17	e_gw2.08.358.1	83927	Chr_08	1105878	1106762	1	3e-21	294	885	A	Aldo_ket_red	PF00248	NAD(P)-linked oxidoreductase superfamily protein, aldo/keto reductase family protein
	MspAKR18	EuGene.0200010564	56187	Chr_02	727676	728776	1	3.8e-09	366	1101	B	Aldo_ket_red	PF00248	NAD(P)-linked oxidoreductase superfamily protein, aldo/keto reductase family protein
	MspAKR19	EuGene.0800010444	60876	Chr_08	983417	985458	1	8.6e-09	398	1197	B	Aldo_ket_red	PF00248	NAD(P)-linked oxidoreductase superfamily protein, aldo/keto reductase family protein
Ostreococcus lucimarinus	OluAKR01	estExt_Genewise_ext.C_Chr_30359	49070	Chr_3	24718	25903	1	5.3e-73	381	1146	B	Aldo_ket_red	PF00248	NAD(P)-linked oxidoreductase superfamily protein, aldo/keto reductase family protein
	OluAKR02	fgenesh1_pm.C_Chr_6000093	12673	Chr_6	810663	811730	1	1.7e-67	355	1068	B	Aldo_ket_red	PF00248	NAD(P)-linked oxidoreductase superfamily protein, aldo/keto reductase family protein
	OluAKR03	eugene.0100010064	28670	Chr_1	100455	101468	1	2.5e-55	337	1014	A	Aldo_ket_red	PF00248	NAD(P)-linked oxidoreductase superfamily protein, aldo/keto reductase family protein
	OluAKR04	fgenesh1_pg.C_Chr_10000058	16993	Chr_10	127210	128103	1	6.2e-55	297	894	B	Aldo_ket_red	PF00248	NAD(P)-linked oxidoreductase superfamily protein, aldo/keto reductase family protein
	OluAKR05	e_gwEuk.16.187.1	37521	Chr_16	377040	378044	1	4.7e-52	334	1005	B	Aldo_ket_red	PF00248	NAD(P)-linked oxidoreductase superfamily protein, aldo/keto reductase family protein
	OluAKR06	ost_12_012_090	88845	Chr_12	456052	456939	1	5.4e-45	295	888	A	Aldo_ket_red	PF00248	NAD(P)-linked oxidoreductase superfamily protein, aldo/keto reductase family protein
	OluAKR07	estExt_Genewise_ext.C_Chr_130203	51237	Chr_13	20698	21846	1	2e-41	360	1083	B	Aldo_ket_red	PF00248	NAD(P)-linked oxidoreductase superfamily protein, aldo/keto reductase family protein
	OluAKR08	eugene.0500010126	31589	Chr_5	183590	184327	1	2.3e-36	239	720	B	Aldo_ket_red	PF00248	NAD(P)-linked oxidoreductase superfamily protein, aldo/keto reductase family protein
	OluAKR09	eugene.0500010035	31498	Chr_5	55370	56552	1	7.6e-32	356	1071	B	Aldo_ket_red	PF00248	NAD(P)-linked oxidoreductase superfamily protein, aldo/keto reductase family protein
	OluAKR10	gwEuk.8.324.1	5598	Chr_8	438265	438915	1	2.5e-30	217	651	A	Aldo_ket_red	PF00248	NAD(P)-linked oxidoreductase superfamily protein, aldo/keto reductase family protein

## Sheet: Table S3
Table S3. Summary statistics for detection of selection using branch-specific models of PAML
Tree	Model	Estimates of parameters	LnL	2ΔL	P
Tree 1 (Fragaria vesca)	One ratio	ω=0.24829 for groups A and B	-33869.5	6.98785	<0.05
	Two ratios	ω1=0.2693 for group A	-33866
		ω0=0.2152 for group B
Tree 2 (Medicago truncatula)	One ratio	ω=0.16359 for groups A and B	-30821.7	0.256554	0.612498
	Two ratios	ω1=0.1667 for group A	-30821.5
		ω0=0.1594 for group B
Tree 3 (Brassica rapa)	One ratio	ω=0.1647 for groups A and B	-23476.9	4.17181	<0.05
	Two ratios	ω1=0.1474 for group A	-23474.8
		ω0=0.1847 for group B
Tree 4 (Arabidopsis thaliana)	One ratio	ω=0.13746 for groups A and B	-20507	3.80715	0.0510342
	Two ratios	ω1=0.1208 for group A	-20505.1
		ω0=0.1540 for group B
Tree 5 (Citrus sinensis)	One ratio	ω=0.20489 for groups A and B	-30637.8	5.52328	<0.05
	Two ratios	ω1=0.1865 for group A	-30635.1
		ω0=0.2229 for group B
Tree 6 (Solanum lycopersicum)	One ratio	ω=0.11867 for groups A and B	-27543	5.08581	<0.05
	Two ratios	ω1=0.1002 for group A	-27540.4
		ω0=0.1293 for group B
Tree 7 (Vitis vinifera)	One ratio	ω=0.21413 for groups A and B	-33931.2	7.28736	<0.05
	Two ratios	ω1=0.1958 for group A	-33927.5
		ω0=0.2412 for group B
Tree 8 (Oryza sativa)	One ratio	ω=0.16646 for groups A and B	-27845.6	5.21829	<0.05
	Two ratios	ω1=0.1494 for group A	-27843
		ω0=0.1871 for group B
Tree 9 (Amborella trichopoda)	One ratio	ω=0.16240 for groups A and B	-21648.8	3.92645	<0.05
	Two ratios	ω1=0.1787 for group A	-21646.9
		ω0=0.1405 for group B
Tree 10 (Selaginella moellendorffii)	One ratio	ω=0.17502 for groups A and B	-30902.1	8.50233	<0.05
	Two ratios	ω1=0.1440 for group A	-30897.9
		ω0=0.1929 for group B
Tree 11 (Physcomitrella patens)	One ratio	ω=0.10780 for groups A and B	-29210.1	11.5799	<0.05
	Two ratios	ω1=0.0636 for group A	-29204.3
		ω0=0.1224 for group B
Tree 12 (Chlamydomonas reinhardtii)	One ratio	ω=0.00815 for groups A and B	-23579.1	0.821526	0.364734
	Two ratios	ω1=0.0043 for group A	-23578.6
		ω0=0.0082 for group B
All trees are shown in Figure S2.

## Sheet: Table S4
Table S4. Pairwise comparison of Ka and Ks values about aldo-keto reductase (AKR) gene pairs between Arabidopsis thaliana and Brassica rapa
Syntenic gene pairs	Method	Ka	Ks	Ka/Ks	P-Value(Fisher)	Divergence-Time
AthAKR01-BraAKR03	NG	0.0998014	0.529796	0.188377	8.1248e-23	17.6599
AthAKR01-BraAKR07	NG	0.103009	0.576738	0.178606	3.37974e-26	19.2246
AthAKR01-BraAKR25	NG	0.141917	0.485137	0.29253	6.9445e-11	16.1712
AthAKR01-BraAKR27	NG	0.123708	0.560926	0.220542	9.45328e-16	18.6975
AthAKR02-BraAKR03	NG	0.0791846	0.503474	0.157277	2.52436e-25	16.7825
AthAKR02-BraAKR07	NG	0.0886487	0.532961	0.166332	1.9314e-26	17.7654
AthAKR02-BraAKR25	NG	0.114601	0.486849	0.235393	1.66834e-13	16.2283
AthAKR02-BraAKR27	NG	0.105222	0.526898	0.1997	5.26194e-17	17.5633
AthAKR03-BraAKR03	NG	0.0707094	0.440101	0.160666	4.92496e-23	14.67
AthAKR03-BraAKR07	NG	0.0870825	0.486161	0.179123	1.27653e-23	16.2054
AthAKR03-BraAKR25	NG	0.111004	0.485687	0.22855	2.81027e-14	16.1896
AthAKR03-BraAKR27	NG	0.0965565	0.417718	0.231152	8.26149e-13	13.9239
AthAKR04-BraAKR01	NG	0.0472892	0.558476	0.0846754	1.14247e-37	18.6159
AthAKR04-BraAKR02	NG	0.0898159	0.413196	0.217369	1.55901e-17	13.7732
AthAKR04-BraAKR08	NG	0.107873	0.497217	0.216953	1.71347e-19	16.5739
AthAKR04-BraAKR26	NG	0.153438	1.27514	0.12033	1.96751e-34	42.5047
AthAKR06-BraAKR04	NG	0.0133969	0.464951	0.0288135	1.81514e-44	15.4984
AthAKR06-BraAKR05	NG	0.0120387	0.482626	0.0249441	6.87382e-47	16.0875
AthAKR07-BraAKR01	NG	0.0979481	0.934069	0.104862	2.18563e-46	31.1356
AthAKR07-BraAKR02	NG	0.133802	0.805053	0.166203	3.69621e-31	26.8351
AthAKR07-BraAKR08	NG	0.136591	0.816367	0.167315	2.44476e-31	27.2122
AthAKR07-BraAKR26	NG	0.100986	0.468777	0.215425	5.90616e-15	15.6259
AthAKR08-BraAKR06	NG	0.0911125	0.50898	0.17901	1.66843e-25	16.966
AthAKR09-BraAKR09	NG	0.041019	0.53354	0.0768808	1.42292e-36	17.7847
AthAKR10-BraAKR10	NG	0.0378412	0.348525	0.108575	2.28494e-26	11.6175
AthAKR11-BraAKR11	NG	0.0354504	0.352632	0.100531	2.75593e-29	11.7544
AthAKR12-BraAKR18	NG	0.0458585	0.474372	0.0966721	1.32842e-28	15.8124
AthAKR13-BraAKR15	NG	0.0713641	0.477168	0.149558	1.46285e-22	15.9056
AthAKR14-BraAKR12	NG	0.116474	1.01856	0.114351	1.411e-40	33.952
AthAKR14-BraAKR13	NG	0.146602	0.818554	0.179099	2.29663e-27	27.2851
AthAKR15-BraAKR18	NG	0.0314855	0.52758	0.0596792	1.53481e-37	17.586
AthAKR16-BraAKR21	NG	0.0466678	0.383825	0.121586	6.63945e-23	12.7942
AthAKR17-BraAKR19	NG	0.033953	0.386995	0.0877348	1.73675e-32	12.8998
AthAKR18-BraAKR20	NG	0.0636447	0.952098	0.0668468	9.58052e-53	31.7366
AthAKR19-BraAKR20	NG	0.0807369	0.821812	0.0982426	1.37584e-41	27.3937
AthAKR20-BraAKR22	NG	0.0303442	0.310937	0.0975896	3.24534e-21	10.3646
AthAKR20-BraAKR24	NG	0.0373555	0.343002	0.108908	1.27788e-21	11.4334
AthAKR21-BraAKR23	NG	0.0647849	0.451168	0.143594	1.2878e-23	15.0389
AthAKR22-BraAKR17	NG	0.267608	0.555568	0.481683	5.75024e-06	18.5189

## Sheet: Table S5
Table S5. Identification of aldo-keto reductase (AKR) homologous genes among Arabidopsis thaliana and three subgenomes in Brassicas species
tPCK Chr	CCB	A. thaliana		B. rapa			B. oleracea
				LF	MF1	MF2	LF	MF1	MF2
tPCK1	A	AthAKR08	AT1G04420	Bra015315			Bol040892
tPCK1	A	AthAKR06	AT1G04690	Bra015342	Bra030584		Bol040918	Bol011573
tPCK1	A	AthAKR11	AT1G06690		Bra030661			Bol023354
tPCK1	A	AthAKR05	AT1G10810						Bol031285
tPCK7	D	AthAKR18	AT1G59950			Bra027828			Bol001029
tPCK7	D	AthAKR19	AT1G59960
tPCK7	D	AthAKR01	AT1G60680			Bra027138/Bra027139/Bra027140/Bra027142			Bol014367
tPCK7	D	AthAKR02	AT1G60690
tPCK7	D	AthAKR03	AT1G60710
tPCK7	D	AthAKR07	AT1G60730		Bra031486/Bra031485	Bra027134/Bra027135		Bol007400	Bol014359
tPCK7	D	AthAKR04	AT1G60750
tPCK3	I	AthAKR15	AT2G21250	Bra031177			Bol045875
tPCK3	I	AthAKR12	AT2G21260
tPCK3	I	AthAKR17	AT2G27680	Bra012005			Bol013447
tPCK3	J	AthAKR13	AT2G37760	Bra005158/Bra005159/Bra005161/Bra005162/Bra005163		Bra000018/Bra000019	Bol025588/Bol025590		Bol005529/Bol005528
tPCK3	J	AthAKR22	AT2G37770
tPCK3	J	AthAKR14	AT2G37790
tPCK6	N	AthAKR16	AT3G53880	Bra007032			Bol025157
tPCK4	U	AthAKR09	AT4G33670		Bra036989			Bol033832
tPCK5	R	AthAKR21	AT5G01670		Bra005672			Bol005672
tPCK5	Wb	AthAKR10	AT5G53580	Bra003045			Bol030328
tPCK7	X	AthAKR20	AT5G62420	Bra010080	Bra029262		Bol024793	Bol020685
Note: tPCK Chr: Chromosome of translocation Proto-Calepineae Karyotype, ancestral genome of Brassica species, CCB: conserved collinear block, LF: the least fractionated blocks of Brassica, MF1: the medium fractionated blocks of Brassica, MF2: the most fractionated blocks of Brassica.

## Sheet: Table S6
Table S6. The FPKM values of the aldo-keto reductase (AKR) genes in Brassica rapa.
Gene	Gene_locus	Root_1	Stem	Leaf_1	Flower
BraAKR01	Bra031485	2.44915	0.789354	1.84612	0
BraAKR02	Bra031486	1.45186	0.574868	5.26537	0.12243
BraAKR03	Bra027140	67.0282	33.8908	21.467	11.9618
BraAKR04	Bra015342	51.083	32.2668	15.1035	25.842
BraAKR05	Bra030584	73.7589	40.2742	38.8559	199.172
BraAKR06	Bra015315	0.835172	10.1643	30.5032	4.23062
BraAKR07	Bra027142	18.8208	2.77325	2.70631	1.54201
BraAKR08	Bra027134	0	0	0.492585	0
BraAKR09	Bra036989	12.9496	13.9792	22.4918	14.385
BraAKR10	Bra003045	1.10956	4.8768	17.9401	4.15604
BraAKR11	Bra030661	1.15901	7.24868	115.447	18.7774
BraAKR12	Bra000018	35.2207	18.8258	51.677	18.2763
BraAKR13	Bra000019	0	0.125089	8.27375	0.662186
BraAKR14	Bra005162	19.6312	10.6684	10.79	9.45461
BraAKR15	Bra005163	5.26384	4.58444	3.87369	20.4502
BraAKR16	Bra005159	33.1258	16.6993	6.37486	7.01917
BraAKR17	Bra005161	0.395895	0.567655	1.36702	0
BraAKR18	Bra031177	74.2807	115.162	81.5259	87.6002
BraAKR19	Bra012005	8.29848	34.332	99.5749	20.5884
BraAKR20	Bra027828	13.9252	8.42245	6.65302	8.15064
BraAKR21	Bra007032	5.5866	11.3226	7.99153	6.72659
BraAKR22	Bra029262	7.17318	1.05882	0.945758	1.84693
BraAKR23	Bra005672	0.127441	0.0607624	0	0
BraAKR24	Bra010080	1.30422	0	0	0
BraAKR25	Bra027138	4.51832	7.90228	5.75443	8.24683
BraAKR26	Bra027135	0	0	0.177079	0.345582
BraAKR27	Bra027139	8.2984	1.60531	0.536703	1.74564
BraAKR28	Bra025444	0	0	0	0
BraAKR29	Bra005158	0	0	0	0

## Sheet: Table S7
Table S7. The normalized values of the aldo-keto reductase (AKR) genes in Arabidopsis thaliana
Gene	Gene_locus	Age	Sample Id	Root	Age	Sample Id	Stem	Age	Sample Id	Leaf	Age	Sample Id	Flowers
AthAKR01	AT1G60680	21 days	ATGE_99	334.398	21+ days	ATGE_27	30.5652	15 days	ATGE_91	10.7513	28 days	ATGE_92	6.4191
AthAKR02	AT1G60690	21 days	ATGE_99	60.3932	21+ days	ATGE_27	70.2477	15 days	ATGE_91	129.689	28 days	ATGE_92	89.4843
AthAKR03	AT1G60710	21 days	ATGE_99	1167.89	21+ days	ATGE_27	2387.65	15 days	ATGE_91	667.875	28 days	ATGE_92	732.34
AthAKR04	AT1G60750	21 days	ATGE_99	16.2214	21+ days	ATGE_27	6.2655	15 days	ATGE_91	6.7918	28 days	ATGE_92	5.3063
AthAKR05	AT1G10810	21 days	ATGE_99	11.7144	21+ days	ATGE_27	4.9876	15 days	ATGE_91	5.1533	28 days	ATGE_92	4.4025
AthAKR06	AT1G04690	21 days	ATGE_99	1105.02	21+ days	ATGE_27	1393.59	15 days	ATGE_91	1393.97	28 days	ATGE_92	1297.15
AthAKR07	AT1G60730	21 days	ATGE_99	416.977	21+ days	ATGE_27	225.52	15 days	ATGE_91	109.668	28 days	ATGE_92	22.9302
AthAKR08	AT1G04420	21 days	ATGE_99	23.108	21+ days	ATGE_27	284.712	15 days	ATGE_91	1208.4	28 days	ATGE_92	289.334
AthAKR09	AT4G33670	21 days	ATGE_99	504.362	21+ days	ATGE_27	856.87	15 days	ATGE_91	1574.96	28 days	ATGE_92	1170.76
AthAKR10	AT5G53580	21 days	ATGE_99	126.871	21+ days	ATGE_27	387.306	15 days	ATGE_91	1042.11	28 days	ATGE_92	347.037
AthAKR11	AT1G06690	21 days	ATGE_99	97.3554	21+ days	ATGE_27	208.283	15 days	ATGE_91	603.824	28 days	ATGE_92	203.198
AthAKR12	AT2G21260	21 days	ATGE_99	592.026	21+ days	ATGE_27	1114.82	15 days	ATGE_91	1290.02	28 days	ATGE_92	993.818
AthAKR13	AT2G37760	21 days	ATGE_99	683.496	21+ days	ATGE_27	206.526	15 days	ATGE_91	256.301	28 days	ATGE_92	167.715
AthAKR14	AT2G37790	21 days	ATGE_99	217.073	21+ days	ATGE_27	120.042	15 days	ATGE_91	260.759	28 days	ATGE_92	242.681
AthAKR15	AT2G21250	21 days	ATGE_99	0	21+ days	ATGE_27	0	15 days	ATGE_91	0	28 days	ATGE_92	0
AthAKR16	AT3G53880	21 days	ATGE_99	173.529	21+ days	ATGE_27	128.38	15 days	ATGE_91	91.3706	28 days	ATGE_92	160.241
AthAKR17	AT2G27680	21 days	ATGE_99	129.851	21+ days	ATGE_27	670.698	15 days	ATGE_91	2315.71	28 days	ATGE_92	637.951
AthAKR18	AT1G59950	21 days	ATGE_99	7.7494	21+ days	ATGE_27	9.9294	15 days	ATGE_91	11.3162	28 days	ATGE_92	6.873
AthAKR19	AT1G59960	21 days	ATGE_99	782.299	21+ days	ATGE_27	147.462	15 days	ATGE_91	126.424	28 days	ATGE_92	60.9976
AthAKR20	AT5G62420	21 days	ATGE_99	9.2642	21+ days	ATGE_27	9.0386	15 days	ATGE_91	9.5222	28 days	ATGE_92	7.989
AthAKR21	AT5G01670	21 days	ATGE_99	72.3495	21+ days	ATGE_27	82.0779	15 days	ATGE_91	68.054	28 days	ATGE_92	44.6495
AthAKR22	AT2G37770	21 days	ATGE_99	21.0163	21+ days	ATGE_27	167.543	15 days	ATGE_91	131.392	28 days	ATGE_92	63.7832

## Sheet: Table S8
Table S8. BrcAKR genes in Pak-choi (Brassica rapa ssp. chinensis)
Gene name	Acc ID	CDS (bp)	Amino acids (aa)	Mass(Kda)	IP
BrcAKR12	KX016006	948	315	35.1264	7.115
BrcAKR13	KX016007	918	305	34.4394	5.6648
BrcAKR14	KX016008	948	315	35.2776	6.8781
BrcAKR15	KX016009	930	309	34.6188	6.7169
BrcAKR16	KX016010	1224	407	45.7309	8.3798
BrcAKR17	KX016011	945	314	34.8962	7.935
BrcAKR18	KX016012	930	309	34.9601	6.0553
BrcAKR20	KX016013	972	323	36.1369	5.9918
BrcAKR21	KX016014	891	296	32.7185	6.6966
BrcAKR22	KX016015	951	316	35.6428	7.2659
BrcAKR23	KX016016	969	322	36.5877	6.679
BrcAKR24	KX016017	951	316	35.5567	6.5988
bp, base pair; aa, amino acids; CDS, coding sequence; IP, Isoelectric point.

## Sheet: Table S9
Table S9. Primers for BrcAKR genes cloning and quantitative real-time PCR
Gene name	Usage of primer	Sense Primer (5'-3')	Anti-sense Primer(5'-3')
BrcAKR12	Full-length CDS clone	ATGGCTAACGCAATTAGAT	TTATATCTCGCCATCCCATAAGT
	qPCR	GGAGGAGTTGTTCATCAC	TATCTACAGGCATAAGGTTCT
BrcAKR13	Full-length CDS clone	ATGGCTAACCCTATCAAAGTCT	TCACATCTCGCCATCCCACAAT
	qPCR	TCTTGGAGTGGAATGTCAT	AACTTGAGCAGGAGACTT
BrcAKR14	Full-length CDS clone	ATGGCGAACGCAATCAGATA	CTACAACTCTTCAAGAGACT
	qPCR	CGAACGCAATCAGATACTT	AGCACAATCAATATGACGATAT
BrcAKR15	Full-length CDS clone	ATGGCGACTCCGATTCGATCG	TTAAATTTCACCGTCCCAT
	qPCR	GTGAAGCGTGATGAGTTAT	GTTGGCATAGGTGATTCTT
BrcAKR16	Full-length CDS clone	ATGGCAGAGGAAATCAGGT	TCATATCTCACCGTCCCAAAGT
	qPCR	TTGATGATGGAGTTGTGAAG	ATCCTGTAGAGTTCTGTTGA
BrcAKR17	Full-length CDS clone	ATGTTGAACGCTATCGGATTCT	TCATACCTCACCGTCCCATAAT
	qPCR	CGTGCCATAGGAGTAAGT	TGCCAAGAAGGATGACAT
BrcAKR18	Full-length CDS clone	ATGGAGATAACCCTGAACA	TCAAGCGTAGAGATCAATC
	qPCR	TGATGGAGTGTTGGATATAGATA	CGTTGGAAGTAAGGATGTG
BrcAKR20	Full-length CDS clone	ATGTCTGCGATGACAGTC	TTAGATCTCACCATCCCA
	qPCR	AAGGTATCTGACGGAGGAG	TTGGAAGTGACGAAGAGTTC
BrcAKR21	Full-length CDS clone	ATGGCGAACGATATCGGA	TCATATTTCACCATCCCAA
	qPCR	TGAAGATGGCGTAGTGAA	GCATAATGTTCTCTGGCTTA
BrcAKR22	Full-length CDS clone	ATGAGGAGTGACGTAGCA	TTATATCTCATCATCCCAAAGT
	qPCR	AGAGATGCTTGGAGATGG	GGATGTTGTTCGCTTCAC
BrcAKR23	Full-length CDS clone	ATGGCGCATACCACGTT	TTAGTCTTCATGATCCCATA
	qPCR	AGACAAGGAGCGAGTAAG	CTTAGTGATGGTGAAGTTACAA
BrcAKR24	Full-length CDS clone	ATGAGGAGTGACATGGCACGTC	TTATATCTCATTGTCCCAA
	qPCR	GTTCATCAAGCCATCAAGAT	AGATCCGCAAGAGATAGC
